# Supplementary material for: Wavelet-based detection of transcriptional activity on a novel Staphylococcus aureus tiling microarray
Source: BMC Bioinformatics. 2012 Sep 5;13:222. doi: 10.1186/1471-2105-13-222 (PMC3563573; doi:10.1186/1471-2105-13-222)
Supplement: Additional file 1 — R code: Segmentation and visualization functions. Implemented functions in R language to perform PMSW and SCM segmentation and the proposed wavelet-based method for denoising and segmentation. In addition, functions are provided for proper visualization of data, integration of analysis results and evaluation of the obtained transcriptional maps. [file 1471-2105-13-222-S1.r]

##################################################
##
## Load libraries
##
#################################################

library(wavelets)
library(wmtsa)
library(Rwave)
library(wavethresh)
library(fdrtool)
library(ICSNP)
library(tilingArray)

##################################################
##
## ANALYSIS FUNCTIONS
##
#################################################

##################################################
##
## segmentKampa
##
## Function to perform segmentation using
## PMSW (pseudo median sliding window) as describe
## in Kampa el al. Genome Res. 2004, 14(3):331-342
##
#################################################

"segmentKampa" <- function(signal, location, BW = 3, intensityTh = 150, maxgap = 40, minrun = 90, verbose = FALSE) {

	ll <- length(signal);
	Kampa_HL <- matrix(0, 1, ll)
	for (i in 1:ll) {

		if (verbose) {
			if (((i %/% 10000)*10000) == i) cat(i, " ")
		}
	
		leftDat <- seq(from = i, to = i-BW, -1)[seq(from = i, to = i-BW, -1)>0]
		rightDat <- seq(from = i, to = i+BW, 1)[seq(from = i, to = i+BW, 1)>0]
		indOrd <- unique(sort(c(rightDat, leftDat)))
		Kampa_HL[1, i] = hl.loc(signal[indOrd], na.action = na.omit)
	
	} 


	Kampa_HLth <- Kampa_HL
	Kampa_HLth[which(Kampa_HL >= intensityTh)] <- 1
	Kampa_HLth[which(Kampa_HL < intensityTh)] <- 0

	locKampa <- location
	locKampaBin <- locKampa
	locKampaBin[which(diff(locKampa) > maxgap)] <- 0
	locKampaBin[which(diff(locKampa) <= maxgap)] <- 1
	locKampaBin <- locKampaBin*Kampa_HLth

	locKampaSel <- c(0, diff(locKampaBin[1,]))
	locKampaSelS <- locKampa[which(locKampaSel == 1)]
	locKampaSelE <- locKampa[which(locKampaSel == (-1))]
	
	if (length(which(locKampaSelE<locKampaSelS[1]))>0) 
		locKampaSelE <- locKampaSelE[-which(locKampaSelE<locKampaSelS[1])]
	if (length(which(locKampaSelS>locKampaSelE[length(locKampaSelE)]))>0)
		locKampaSelS <- locKampaSelS[-which(locKampaSelS>locKampaSelE[length(locKampaSelE)])]
	
	locKampaLength <- locKampaSelE-locKampaSelS
	locKampaSelLenS <- locKampaSelS[which(locKampaLength >= minrun)]
	locKampaSelLenE <- locKampaSelE[which(locKampaLength >= minrun)]

	return(list(locKampaSelLenS = locKampaSelLenS, locKampaSelLenE = locKampaSelLenE))

}

##################################################
##
## denoiseTiling
##
## Donoho's/SUREshrink denoising 
## function for a signal
##
###################################################

"denoiseTiling" <- function(tilingSignal, method = "donoho") {
		
	if (method == "sure") {
	
		wtTiling <- mw(tilingSignal, 1, plot = F)
		thr <- sure(wtTiling$Wf)
		wtTiling$Wf <- (abs(wtTiling$Wf)>thr)*1*wtTiling$Wf
		denoiseSignal <- dwinverse(wtTiling)
		denoiseSignal <- denoiseSignal[1:length(tilingSignal)]
		
	} else if (method == "donoho") {
	
		wtTiling <- mw(tilingSignal, 1, plot = F)
		thr <- (mad(wtTiling$Wf[1:length(tilingSignal)])/(0.6725))*sqrt(log(length(tilingSignal)))	
		wtTiling$Wf <- (abs(wtTiling$Wf)>thr)*1*wtTiling$Wf
		denoiseSignal <- dwinverse(wtTiling)
		denoiseSignal <- denoiseSignal[1:length(tilingSignal)]
		##################################################
##
## Plot3Segmentation
##
## Plot forward strand and reverse strand
## along with segmented transitions 
## for a region of a chromosome  
##
#################################################
# signalX_F = posF
# signalF = chrDataOrdF[, "RNA15981"]
# segmentsF1 = coverZCLRNA15981_F$transCoverZCLFilter
# signalX_R = posR
# signalR = chrDataOrdR[, "RNA15981"]
# segmentsR1 = coverZCLRNA15981_R$transCoverZCLFilter
# startRegion = 2100000
# endRegion = 2200000
# chrSel = "Sa_NCTC8325"
# gff = gffStaph
# chrname = "Sa_NCTC8325"
# feature = "ORF"

"plotSegmentation" <- function(signalX_F, signalF, segmentsF1, signalX_R, signalR, segmentsR1, startRegion, endRegion, chrSel, gff, chrname = "chr", feature = "gene") {

	rangeSelF <- max(which(signalX_F < startRegion)):min(which(signalX_F > endRegion))
	rangeSelR <- max(which(signalX_R < startRegion)):min(which(signalX_R > endRegion))
	
	par(mfrow=c(3,1))
	
	plot(signalX_F[rangeSelF], signalF[rangeSelF], pch = 20, col="#00441b", cex = 1, xlab = "", ylab = "expression level", axes = FALSE)
	axis(2)
	selsegmentsF1 <- signalX_F[segmentsF1[which((signalX_F[segmentsF1]>startRegion) & (signalX_F[segmentsF1]<endRegion))]]
	transPlot <- segmentsF1[rangeSelF]*max(signalF[rangeSelF])
	transPlot[which(transPlot == 0)] <- min(signalF[rangeSelF])
	lines(signalX_F[rangeSelF], transPlot, type = "l", col = "black")

	gffChrF <- gff[(gff[, chrname] == chrSel) & (gff$strand == "+"),]
	gffChrR <- gff[(gff[, chrname] == chrSel) & (gff$strand == "-"),]
	gffChrSelF <- gffChrF[which((gffChrF$start>startRegion) & (gffChrF$end <endRegion)),]
	gffChrSelR <- gffChrR[which((gffChrR$start>startRegion) & (gffChrR$end <endRegion)),]
	xlim <- c(startRegion, endRegion)
	
	plot(range(sum(nrow(gffChrSelF), nrow(gffChrSelR))), c(1, 1), xlim = xlim, ylim = c(-2.5, 2.5), main = "", xlab = "", ylab = "", axes = FALSE, type = "n")
	
	axis(1, pos = 0)
	for (i in 1:nrow(gffChrSelF)) {
		if (gffChrSelF[i, "feature"] == feature) {
			rect(gffChrSelF[i, "start"], 0.5, gffChrSelF[i, "end"], 1, col = "grey")
			nameAtt <- unlist(strsplit(unlist(strsplit(paste(gffChrSelF[i, "attributes"]), ";"))[1], "="))[2]
			# text(round((gffChrSelF[i, "start"]+gffChrSelF[i, "end"])/2), 0.75, nameAtt)
		}
	}
	for (i in 1:nrow(gffChrSelR)) {
		if (gffChrSelR[i, "feature"] == feature) {
			rect(gffChrSelR[i, "start"], -1, gffChrSelR[i, "end"], -0.5, col = "grey")
			nameAtt <- unlist(strsplit(unlist(strsplit(paste(gffChrSelR[i, "attributes"]), ";"))[1], "="))[2]
			# text(round((gffChrSelR[i, "start"]+gffChrSelR[i, "end"])/2), -0.75, nameAtt)
	
		}
	}		
		
	plot(signalX_R[rangeSelR], signalR[rangeSelR], pch=20, col="#081d58", cex = 1, xlab = "", ylab = "expression level", axes = FALSE)
	axis(2)
	selsegmentsR1 <- signalX_R[segmentsR1[which((signalX_R[segmentsR1]>startRegion) & (signalX_R[segmentsR1]<endRegion))]]
	transPlot <- segmentsR1[rangeSelR]*max(signalR[rangeSelR])
	transPlot[which(transPlot == 0)] <- min(signalR[rangeSelR])
	lines(signalX_R[rangeSelR], transPlot, type = "l", col = "black")

} 
	} else {
		denoiseSignal <- tilingSignal
	}
	
	return (denoiseSignal)	

}


##################################################
##
## Functions to segment a tiling signal (strand
## of a chromosome) using ZCL method
##
#################################################

## helper function to calculate zero-crossing lines of the CWT

"findzerocrossing" <- function(I) {

	s1 <- nrow(I)
	s2 <- ncol(I)
	
	crossI <- matrix(0, s1, s2)
	
	for (i in 1:s1) {
		for (k in 1:(s2-1)) {
		
			if ((I[i,k]*I[i,k+1])<0) {
			
				if (I[i,k]<0) {
				
					crossI[i,k] = 1;
					
				} else {
				
					crossI[i,k] = (-1);          
					
				}
				
			} else if ((I[i,k]==0)&(k>1)) {
				
				if ((I[i,k-1]<0)&(I[i,k+1]>0)) {
				
					crossI[i,k] = 1;
					
				} else if ((I[i,k-1]>0)&(I[i,k+1]<0)) {
					
					crossI[i,k] = (-1);
					
				}
			
			}
		}
	}
	
	return(crossI)

}

## helper function to calculate zero-crossing lines of the CWT

"zeroCrossingLineTrace" <- function(amplitude) {

	CI <- findzerocrossing((-1)*amplitude)

	s1 <- nrow(amplitude)
	s2 <- ncol(amplitude)
	zerolineTrace <- list()
	length(zerolineTrace) <- s2
	zeroline <- matrix(0, 1, s2)
	
	mvec11 <- c(-5:5)
	mvec9 <- c(-4:4)
	mvec7 <- c(-3:3)
	mvec5 <- c(-2:2)
	mvec3 <- c(-1:1)
	
	for (pos in 1:(s2-1)) {
			
		klen <- list()
		kl <- 0
		poscurr <- pos
		permit <- 0
					
		for (i in 1:s1) {
			
			if (length(sum(CI[i, (poscurr-1):(poscurr+1)])) > 0) {
				c1 <- sum(CI[i, (poscurr-1):(poscurr+1)])
			} else {
				c1 <- 0
			}
						
			if (length(CI[i, poscurr+1]) > 0) {
				c2 <- CI[i, poscurr+1]
			} else {
				c2 <- 0
			}
			
			if (length(CI[i, poscurr-1]) > 0) {
				c3 <- CI[i, poscurr-1]
			} else {
				c3 <- 0
			}
			
			if ((poscurr>2) & (poscurr<(s2-2)) & (i>2)) {
				if (length(sum(CI[i, (poscurr-2):(poscurr+2)])) > 0) {
					c4 <- sum(CI[i, (poscurr-2):(poscurr+2)])
				} else {
					c4 <- 0
				}
			} else {
				c4 <- 0
			}
			
			if ((poscurr>3) & (poscurr<(s2-3)) & (i>3)) {
				if (length(sum(CI[i, (poscurr-3):(poscurr+3)])) > 0) {
					c5 <- sum(CI[i, (poscurr-3):(poscurr+3)])
				} else {
					c5 <- 0
				}
			} else {
				c5 <- 0
			}
			
			if ((poscurr>4) & (poscurr<(s2-4)) & (i>4)) {	
				if (length(sum(CI[i, (poscurr-4):(poscurr+4)])) > 0) {
					c6 <- sum(CI[i, (poscurr-4):(poscurr+4)])
				} else {
					c6 <- 0
				}
			} else {
				c6 <- 0
			}
			
			if ((poscurr>5) & (poscurr<(s2-5)) & (i>5)) {
				if (length(sum(CI[i, (poscurr-5):(poscurr+5)])) > 0) {
					c7 <- sum(CI[i, (poscurr-5):(poscurr+5)])
				} else {
					c7 <- 0
				}
			} else {
				c7 <- 0
			}
			
			if (CI[i, poscurr] == 1) {
				
				klen[kl+1] <- poscurr
				kl <- kl+1
				CI[i, poscurr] <- 0
			
			} else if ((poscurr>1) & (poscurr<s2-1) & (i>1) & (c1 == 1)) {
				
					poscurr <- poscurr + sum(mvec3 * CI[i, (poscurr-1):(poscurr+1)])
					klen[kl+1] <- poscurr
					kl <- kl+1
					CI[i, poscurr] <- 0
			
			} else if ((poscurr == 1) & (i>1) & (c2 == 1)) {
			
				poscurr <- poscurr+1
				klen[kl+1] <- poscurr
				kl <- kl+1
				CI[i, poscurr] <- 0
			
			} else if ((poscurr == (s2-1)) & (i>1) & (c3 == 1)) {
				
					poscurr <- poscurr-1
					klen[kl+1] <- poscurr					
					kl <- kl+1
					CI[i, poscurr] <- 0
			
			} else if ((poscurr>2) & (poscurr<(s2-2)) & (i>2) & (c4 == 1)) {
				
					poscurr <- poscurr + sum(mvec5 * CI[i, (poscurr-2):(poscurr+2)])
					klen[kl+1] <- poscurr
					kl <- kl+1
					CI[i, poscurr] <- 0
			
			} else if ((poscurr>3) & (poscurr<(s2-3)) & (i>3) & (c5 == 1)) {
				
					poscurr <- poscurr + sum(mvec7 * CI[i, (poscurr-3):(poscurr+3)])
					klen[kl+1] <- poscurr
					kl <- kl+1
					CI[i, poscurr] <- 0
			
			} else if ((poscurr>4) & (poscurr<(s2-4)) & (i>4) & (c6 == 1)) {
				
					poscurr <- poscurr + sum(mvec9 * CI[i, (poscurr-4):(poscurr+4)])
					klen[kl+1] <- poscurr
					kl <- kl+1
					CI[i, poscurr] <- 0
			
			} else if ((poscurr>5) & (poscurr<(s2-5)) & (i>5) & (c7 == 1)) {
				
					poscurr <- poscurr + sum(mvec11 * CI[i, (poscurr-5):(poscurr+5)])
					klen[kl+1] <- poscurr
					kl <- kl+1
					CI[i, poscurr] <- 0
			
			} else {
			
				if ((permit>1) | (i == 1)) break;
				permit <- permit+1
			
			}													
		
		}	
				
		if (length(klen) > length(zerolineTrace[[pos]])) {
	
			zerolineTrace[pos] <- list(unlist(klen))
			zeroline[pos] <- list(kl)
	
		}
				
	}		
	
	return(list(zerolineTrace = zerolineTrace, zeroline = zeroline))
	
}

## function to segment a signal using zero-crossing lines of the CWT

## tilingSignal: input signal
## n.scale: number of scales of the CWT (second derivative of a gaussian)
## thZL: threshold for length of zero crossing lines
## lenLimit: in case of a signal longer, process it in segments

"segmentZCL" <- function(tilingSignal, n.scale = 100, thZL = 1/3, lenLimit = 100000) {

	if (length(tilingSignal) < lenLimit) {
	
		cwtGauss2 <- wavCWT(tilingSignal, n.scale = n.scale, wavelet = "gaussian2")
		cwtGauss2 <- t(as.matrix(cwtGauss2))
		
		zclTraceEnd <- zeroCrossingLineTrace(cwtGauss2)		
		zclTraceStart <- zeroCrossingLineTrace((-1)*cwtGauss2)
		
		startPoints <- which(unlist(zclTraceStart$zeroline)>((max(unlist(zclTraceStart$zeroline))*thZL)))
		endPoints <- which(unlist(zclTraceEnd$zeroline)>((max(unlist(zclTraceEnd$zeroline))*thZL)))
		
	} else {
		
		nsegs <- ceiling(length(tilingSignal)/lenLimit)
		
		zclTraceEndTmp <- list()
		zclTraceStartTmp <- list()
		startPointsTmp <- list()
		endPointsTmp <- list()
		
		for (j in 1:nsegs) {
		
			cat(j, "\n")
			
			cwtGauss2 <- wavCWT(tilingSignal[((lenLimit*(j-1))+1):min(((lenLimit*(j-1))+(lenLimit)), length(tilingSignal))], n.scale = n.scale, wavelet = "gaussian2")
			cwtGauss2 <- t(as.matrix(cwtGauss2))
			
			zclTraceEndTmp[j] <- list(zeroCrossingLineTrace(cwtGauss2))
			zclTraceStartTmp[j] <- list(zeroCrossingLineTrace((-1)*cwtGauss2))
			
			startPointsTmp[j] <- which(unlist(zclTraceStartTmp[[j]]$zeroline)>((max(unlist(zclTraceStartTmp[[j]]$zeroline))*thZL)))
			endPointsTmp[j] <- which(unlist(zclTraceEndTmp[[j]]$zeroline)>((max(unlist(zclTraceEndTmp[[j]]$zeroline))*thZL)))
				
		}
		
		zltTmp <- lapply(zclTraceEndTmp, FUN = function(x) x$zerolineTrace)
		zerolineTraceTmp <- list()
		for (j in 1:length(zltTmp))
			zerolineTraceTmp <- c(zerolineTraceTmp, zltTmp[[j]])			
		zclTraceEnd <- list(zeroline = unlist(lapply(zclTraceEndTmp, FUN = function(x) x$zeroline)), zerolineTrace = zerolineTraceTmp)
		
		zltTmp <- lapply(zclTraceStartTmp, FUN = function(x) x$zerolineTrace)
		zerolineTraceTmp <- list()
		for (j in 1:length(zltTmp))
			zerolineTraceTmp <- c(zerolineTraceTmp, zltTmp[[j]])		
		zclTraceStart <- list(zeroline = unlist(lapply(zclTraceStartTmp, FUN = function(x) x$zeroline)), zerolineTrace = zerolineTraceTmp)	
		
		startPoints <- which(unlist(zclTraceStart$zeroline)>((max(unlist(zclTraceStart$zeroline))*thZL)))
		endPoints <- which(unlist(zclTraceEnd$zeroline)>((max(unlist(zclTraceEnd$zeroline))*thZL)))	
	
	}
	
	return(list(zclTraceStart = zclTraceStart, zclTraceEnd = zclTraceEnd, startPoints = startPoints, endPoints = endPoints))
	
}

##################################################
##
## segmentTilingZCL
##
## Function to segment a tiling signal (strand
## of a crhomosome) using CWT
##
#################################################

## signal: input signal
## method: denoising algorithm (sure, donoho, none)
## n.scale: number of scales of the CWT (second derivative of a gaussian)
## levth: threshold for length of zero crossing lines (0 = automatic threshold calculation)
## lenLimit: in case of a signal longer, process it in segments
## sigth: threshold for intensity of the TAR (NA = automatic threshold calculation)
## sizeLimit: minimum size of a TAR (in samples)
## plot: plot some results or not

"segmentTilingZCL" <- function(signal, nlocation, method = "sure", n.scale = 100, levth = 0, lenLimit = 100000, sigth = NA, sizeLimit = 10, plot = FALSE) {

	cat("Denosing signal ...\n")
	signalDenoise <- denoiseTiling(signal, method)
	cat("Wavelet and zero-crossing lines calculation ...\n")
	signalSegmentZCL <- segmentZCL(signalDenoise, n.scale = n.scale, thZL = n.scale/levth, lenLimit)

	cat("Zero-crossing lines thresholding ...\n")
	if (levth == 0 | max(unlist(signalSegmentZCL$zclTraceEnd$zeroline), unlist(signalSegmentZCL$zclTraceStart$zeroline)) < levth) {
	
		hLevel <- c(unlist(signalSegmentZCL$zclTraceStart$zeroline), unlist(signalSegmentZCL$zclTraceEnd$zeroline))
		hLevel <- hLevel[hLevel>0]
		levth <- (1-cumsum(table(hLevel)/sum(table(hLevel))))/max(1-cumsum(table(hLevel)/sum(table(hLevel))))<0.5
		levth <- which(levth)[1]
		startPoints <- which(unlist(signalSegmentZCL$zclTraceStart$zeroline) > levth)
		endPoints <- which(unlist(signalSegmentZCL$zclTraceEnd$zeroline) > levth)
		
	} else {
					
		startPoints <- which(unlist(signalSegmentZCL$zclTraceStart$zeroline) > levth)
		endPoints <- which(unlist(signalSegmentZCL$zclTraceEnd$zeroline) > levth)
		
	}
	
	if (plot) {
		plot(c(unlist(signalSegmentZCL$zclTraceStart$zeroline), unlist(signalSegmentZCL$zclTraceEnd$zeroline)))
	}
	
	startTmp <- nlocation[startPoints]
	endTmp <- nlocation[endPoints]

	breaksDetected <- c(startTmp, endTmp)
	breaksLevel <- c(signal[startPoints], signal[endPoints])
	breaksSign <- c(rep(1, length(startTmp)), rep((-1), length(endTmp)))
	indexbreaks <- c(startPoints, endPoints)
	
	breaksDetectedSorted <- breaksDetected[order(breaksDetected)]
	breaksLevelSorted <- breaksLevel[order(breaksDetected)]
	breaksSignSorted <- breaksSign[order(breaksDetected)]		
	indexbreaksSorted <- indexbreaks[order(breaksDetected)]			
	
	cat("TAR detection ")
	segmentsLevels <- list()	
	for (i in 1:length(breaksDetectedSorted)) {

		if (i == 1) {	
			segmentsLevels[1] <- mean(signal[1:indexbreaksSorted[1]])
		} else if (i == length(breaksDetectedSorted)) {
			segmentsLevels[i] <- mean(signal[indexbreaksSorted[i-1]:min(indexbreaksSorted[i], length(signal))])
			segmentsLevels[i+1] <- mean(signal[min(indexbreaksSorted[i], length(signal)):min(indexbreaksSorted[length(breaksDetectedSorted)], length(signal))])
		} else {
			segmentsLevels[i] <- mean(signal[indexbreaksSorted[i-1]:indexbreaksSorted[i]])
		}
	
	}
		
	deltaLevelSorted <- diff(unlist(segmentsLevels))
	deltaLevelSortedNorm <- (abs(deltaLevelSorted)-mean(abs(deltaLevelSorted)))/sd(abs(deltaLevelSorted))
	
	breaksFilter <- indexbreaksSorted[abs(deltaLevelSorted)>((max(signalDenoise)-min(signalDenoise))*0.1)]
	breaksSignSortedFilter <- breaksSignSorted[abs(deltaLevelSorted)>((max(signalDenoise)-min(signalDenoise))*0.1)]
			
	indRepeats <- which(diff(breaksSignSortedFilter) == 0)
	i = 1
	while (i < (length(indRepeats)-1)) {
	
		currIndex <- indRepeats[i]
		j = 1
		
		while ((indRepeats[i]-indRepeats[i+j]) == (-1)) {
			j = j+1
		}
		
		if (breaksSignSortedFilter[indRepeats[i]] == 1) {
			breaksFilter[indRepeats[i]:(indRepeats[i]+j)] <- max(breaksFilter[indRepeats[i]:(indRepeats[i]+j)])
			breaksSignSortedFilter[indRepeats[i]:(indRepeats[i]+j)] <- 1
		} else {
			breaksFilter[indRepeats[i]:(indRepeats[i]+j)] <- min(breaksFilter[indRepeats[i]:(indRepeats[i]+j)])
			breaksSignSortedFilter[indRepeats[i]:(indRepeats[i]+j)] <- (-1)
		}
		i = i+j
	
	}
	
	breaksFilter <- unique(breaksFilter)	
	
	levTARs <- list()
	for (i in 1:(length(breaksFilter)+1)) {
	
		if (i == 1) {
			levTARs[1] <- mean(signal[1:breaksFilter[1]])
		} else if (i == (length(breaksFilter)+1)) {
			levTARs[length(breaksFilter)+1] <- mean(signal[breaksFilter[i-1]:length(breaksFilter)])
		} else {
			levTARs[i] <- mean(signal[breaksFilter[i-1]:breaksFilter[i]])
		}
	
	}
	
	if (plot) {
		plot(unlist(levTARs))
	}
	
	if (is.na(sigth)) {
		sigth = median(unlist(levTARs))
	}
	
	transCoverZCL <- nlocation * 0
	for (i in 1:(length(breaksFilter)+1)) {
	cat(".")
		if (i == 1) {
			if (length(which(nlocation %in% c(1:nlocation[breaksFilter[i]])))>sizeLimit) {
				transCoverZCL[which(nlocation %in% c(1:nlocation[breaksFilter[i]]))] <- levTARs[[1]]
			} else {
				transCoverZCL[which(nlocation %in% c(1:nlocation[breaksFilter[i]]))] <- sigth
			}
		} else if (i == (length(breaksFilter)+1)) {
			if (length(which(nlocation %in% c(nlocation[min(breaksFilter[i-1], length(nlocation))]:nlocation[length(nlocation)])))>sizeLimit) {
				transCoverZCL[which(nlocation %in% c(nlocation[min(breaksFilter[i-1], length(nlocation))]:nlocation[length(nlocation)]))] <- levTARs[[i]]
			} else {
				transCoverZCL[which(nlocation %in% c(nlocation[min(breaksFilter[i-1], length(nlocation))]:nlocation[length(nlocation)]))] <- sigth
			}
		} else {
			if (length(which(nlocation %in% c(nlocation[breaksFilter[i-1]]:nlocation[min(breaksFilter[i], length(nlocation))])))>sizeLimit) {
				transCoverZCL[which(nlocation %in% c(nlocation[breaksFilter[i-1]]:nlocation[min(breaksFilter[i], length(nlocation))]))] <- levTARs[[i]]
			} else {
				transCoverZCL[which(nlocation %in% c(nlocation[breaksFilter[i-1]]:nlocation[min(breaksFilter[i], length(nlocation))]))] <- sigth
			}
		}
		
	}
	cat("\n")
	transCoverZCLFilter <- (transCoverZCL>(sigth))*1
	
	return(list(levth = levth, sigth = sigth, transCoverZCLFilter = transCoverZCLFilter, signalDenoise = signalDenoise))
	
}

##################################################
##
## VISUALIZATION FUNCTIONS
##
#################################################

##################################################
##
## plotStrandComp
##
## Plot tiling signal
## along with segmented transitions 
## for a region of a chromosome for 4
## different segmentations 
##
#################################################

"plotStrandComp" <- function(signal, probesLocation, startRegion, endRegion, transCover1, transCover2, transCover3, transCover4, gff, chrSel, chrname = "chr", feature = "gene") {

	rangeSel <- max(which(probesLocation < startRegion)):min(which(probesLocation > endRegion))

	par(mfrow=c(5,1))
	
	gffChrF <- gff[(gff[, chrname] == chrSel) & (gff$strand == "+"),]
	gffChrR <- gff[(gff[, chrname] == chrSel) & (gff$strand == "-"),]
	gffChrSelF <- gffChrF[which((gffChrF$start>startRegion) & (gffChrF$end <endRegion)),]
	gffChrSelR <- gffChrR[which((gffChrR$start>startRegion) & (gffChrR$end <endRegion)),]
	xlim <- c(startRegion, endRegion)

	plot(range(sum(nrow(gffChrSelF), nrow(gffChrSelR))), c(1, 1), xlim = xlim, ylim = c(-2.5, 2.5), main = "", xlab = "", ylab = "", axes = FALSE, type = "n")

	axis(1, pos = 0)
	for (i in 1:nrow(gffChrSelF)) {
		if (gffChrSelF[i, "feature"] == feature) {
			rect(gffChrSelF[i, "start"], 0.5, gffChrSelF[i, "end"], 1)
			nameAtt <- unlist(strsplit(unlist(strsplit(paste(gffChrSelF[i, "attributes"]), ";"))[1], "="))[2]
			text(round((gffChrSelF[i, "start"]+gffChrSelF[i, "end"])/2), 0.75, nameAtt)
		}
	}
	for (i in 1:nrow(gffChrSelR)) {
		if (gffChrSelR[i, "feature"] == feature) {
			rect(gffChrSelR[i, "start"], -1, gffChrSelR[i, "end"], -0.5)
			nameAtt <- unlist(strsplit(unlist(strsplit(paste(gffChrSelR[i, "attributes"]), ";"))[1], "="))[2]
			text(round((gffChrSelR[i, "start"]+gffChrSelR[i, "end"])/2), -0.75, nameAtt)
	
		}
	}	
	
	plot(probesLocation[rangeSel], signal[rangeSel], pch = 20, col="#081d58", cex = 0.5, xlab = "", ylab = "expression level", axes = FALSE)
	axis(2)
	transPlot <- transCover1[rangeSel]*max(signal[rangeSel])
	transPlot[which(transPlot == 0)] <- min(signal[rangeSel])
	lines(probesLocation[rangeSel], transPlot, type = "l", col = "black")
	
	plot(probesLocation[rangeSel], signal[rangeSel], pch = 20, col="#081d58", cex = 0.5, xlab = "", ylab = "expression level", axes = FALSE)
	axis(2)
	transPlot <- transCover2[rangeSel]*max(signal[rangeSel])
	transPlot[which(transPlot == 0)] <- min(signal[rangeSel])
	lines(probesLocation[rangeSel], transPlot, type = "l", col = "black")
	
	plot(probesLocation[rangeSel], signal[rangeSel], pch = 20, col="#081d58", cex = 0.5, xlab = "", ylab = "expression level", axes = FALSE)
	axis(2)
	transPlot <- transCover3[rangeSel]*max(signal[rangeSel])
	transPlot[which(transPlot == 0)] <- min(signal[rangeSel])
	lines(probesLocation[rangeSel], transPlot, type = "l", col = "black")
	
	plot(probesLocation[rangeSel], signal[rangeSel], pch = 20, col="#081d58", cex = 0.5, xlab = "", ylab = "expression level", axes = FALSE)
	axis(2)
	transPlot <- transCover4[rangeSel]*max(signal[rangeSel])
	transPlot[which(transPlot == 0)] <- min(signal[rangeSel])
	lines(probesLocation[rangeSel], transPlot, type = "l", col = "black")

}

##################################################
##
## PlotSegmentAnnot
##
## Plot forward strand and reverse strand
## along with segmented transitions 
## for a region of a chromosome for
## only one segmentation 
##
#################################################

"plotSegmentAnnot" <- function(signalX_F, signalF, segmentsF, signalX_R, signalR, segmentsR, startRegion, endRegion, chrSel, gff, chrname = "chr", featurename = "feature", feature = "gene") {

	rangeSelF <- max(which(signalX_F < startRegion)):min(which(signalX_F > endRegion))
	rangeSelR <- max(which(signalX_R < startRegion)):min(which(signalX_R > endRegion))
	
	par(mfrow=c(3,1))
	
	plot(signalX_F[rangeSelF], signalF[rangeSelF], pch = 20, col="#00441b", cex = 0.5, xlab = "", ylab = "expression level", axes = FALSE)
	axis(2)
	selsegmentsF <- signalX_F[segmentsF[which((signalX_F[segmentsF]>startRegion) & (signalX_F[segmentsF]<endRegion))]]
	abline(v = selsegmentsF, col = "black", lwd = 0.5)

	gffChrF <- gff[(gff[, chrname] == chrSel) & (gff$strand == "+"),]
	gffChrR <- gff[(gff[, chrname] == chrSel) & (gff$strand == "-"),]
	gffChrSelF <- gffChrF[which((gffChrF$start>startRegion) & (gffChrF$end <endRegion)),]
	gffChrSelR <- gffChrR[which((gffChrR$start>startRegion) & (gffChrR$end <endRegion)),]
	xlim <- c(startRegion, endRegion)
	
	plot(range(sum(nrow(gffChrSelF), nrow(gffChrSelR))), c(1, 1), xlim = xlim, ylim = c(-2.5, 2.5), main = "", xlab = "", ylab = "", axes = FALSE, type = "n")
	
	axis(1, pos = 0)
	for (i in 1:nrow(gffChrSelF)) {
		if (gffChrSelF[i, "feature"] == feature) {
			rect(gffChrSelF[i, "start"], 0.5, gffChrSelF[i, "end"], 1)
			nameAtt <- unlist(strsplit(unlist(strsplit(paste(gffChrSelF[i, "attributes"]), ";"))[1], "="))[2]
			text(round((gffChrSelF[i, "start"]+gffChrSelF[i, "end"])/2), 0.75, nameAtt)
		}
	}
	for (i in 1:nrow(gffChrSelR)) {
		if (gffChrSelR[i, "feature"] == feature) {
			rect(gffChrSelR[i, "start"], -1, gffChrSelR[i, "end"], -0.5)
			nameAtt <- unlist(strsplit(unlist(strsplit(paste(gffChrSelR[i, "attributes"]), ";"))[1], "="))[2]
			text(round((gffChrSelR[i, "start"]+gffChrSelR[i, "end"])/2), -0.75, nameAtt)
	
		}
	}		

	plot(signalX_R[rangeSelR], signalR[rangeSelR], pch=20, col="#081d58", cex = 0.5, xlab = "", ylab = "expression level", axes = FALSE)
	axis(2)
	selsegmentsR <- signalX_R[segmentsR[which((signalX_R[segmentsR]>startRegion) & (signalX_R[segmentsR]<endRegion))]]
	abline(v = selsegmentsR, col = "black", lwd = 0.5)

}

##################################################
##
## PlotSegmentation
##
## Plot forward strand and reverse strand
## along with segmented transitions 
## for a region of a chromosome for 
## 1 segmentation
##
#################################################

"plotSegmentation" <- function(signalX_F, signalF, segmentsF1, signalX_R, signalR, segmentsR1, startRegion, endRegion, chrSel, gff, chrname = "chr", feature = "gene") {

	rangeSelF <- max(which(signalX_F < startRegion)):min(which(signalX_F > endRegion))
	rangeSelR <- max(which(signalX_R < startRegion)):min(which(signalX_R > endRegion))
	
	par(mfrow=c(3,1))
	
	plot(signalX_F[rangeSelF], signalF[rangeSelF], pch = 20, col="#00441b", cex = 1, xlab = "", ylab = "expression level", axes = FALSE)
	axis(2)
	selsegmentsF1 <- signalX_F[segmentsF1[which((signalX_F[segmentsF1]>startRegion) & (signalX_F[segmentsF1]<endRegion))]]
	transPlot <- segmentsF1[rangeSelF]*max(signalF[rangeSelF])
	transPlot[which(transPlot == 0)] <- min(signalF[rangeSelF])
	lines(signalX_F[rangeSelF], transPlot, type = "l", col = "black")

	gffChrF <- gff[(gff[, chrname] == chrSel) & (gff$strand == "+"),]
	gffChrR <- gff[(gff[, chrname] == chrSel) & (gff$strand == "-"),]
	gffChrSelF <- gffChrF[which((gffChrF$start>startRegion) & (gffChrF$end <endRegion)),]
	gffChrSelR <- gffChrR[which((gffChrR$start>startRegion) & (gffChrR$end <endRegion)),]
	xlim <- c(startRegion, endRegion)
	
	plot(range(sum(nrow(gffChrSelF), nrow(gffChrSelR))), c(1, 1), xlim = xlim, ylim = c(-2.5, 2.5), main = "", xlab = "", ylab = "", axes = FALSE, type = "n")
	
	axis(1, pos = 0)
	for (i in 1:nrow(gffChrSelF)) {
		if (gffChrSelF[i, "feature"] == feature) {
			rect(gffChrSelF[i, "start"], 0.5, gffChrSelF[i, "end"], 1, col = "grey")
			nameAtt <- unlist(strsplit(unlist(strsplit(paste(gffChrSelF[i, "attributes"]), ";"))[1], "="))[2]
			# text(round((gffChrSelF[i, "start"]+gffChrSelF[i, "end"])/2), 0.75, nameAtt)
		}
	}
	for (i in 1:nrow(gffChrSelR)) {
		if (gffChrSelR[i, "feature"] == feature) {
			rect(gffChrSelR[i, "start"], -1, gffChrSelR[i, "end"], -0.5, col = "grey")
			nameAtt <- unlist(strsplit(unlist(strsplit(paste(gffChrSelR[i, "attributes"]), ";"))[1], "="))[2]
			# text(round((gffChrSelR[i, "start"]+gffChrSelR[i, "end"])/2), -0.75, nameAtt)
	
		}
	}		
		
	plot(signalX_R[rangeSelR], signalR[rangeSelR], pch=20, col="#081d58", cex = 1, xlab = "", ylab = "expression level", axes = FALSE)
	axis(2)
	selsegmentsR1 <- signalX_R[segmentsR1[which((signalX_R[segmentsR1]>startRegion) & (signalX_R[segmentsR1]<endRegion))]]
	transPlot <- segmentsR1[rangeSelR]*max(signalR[rangeSelR])
	transPlot[which(transPlot == 0)] <- min(signalR[rangeSelR])
	lines(signalX_R[rangeSelR], transPlot, type = "l", col = "black")

} 

##################################################
##
## Plot3Segmentation
##
## Plot forward strand and reverse strand
## along with segmented transitions 
## for a region of a chromosome for 
## 3 segmentations 
##
#################################################

"plot3Segmentation" <- function(signalX_F, signalF, segmentsF1, segmentsF2, segmentsF3, signalX_R, signalR, segmentsR1, segmentsR2, segmentsR3, startRegion, endRegion, chrSel, gff, chrname = "chr", feature = "gene") {

	rangeSelF <- max(which(signalX_F < startRegion)):min(which(signalX_F > endRegion))
	rangeSelR <- max(which(signalX_R < startRegion)):min(which(signalX_R > endRegion))
	
	par(mfrow=c(7,1))
	
	plot(signalX_F[rangeSelF], signalF[rangeSelF], pch = 20, col="#00441b", cex = 1, xlab = "", ylab = "expression level", axes = FALSE)
	axis(2)
	selsegmentsF1 <- signalX_F[segmentsF1[which((signalX_F[segmentsF1]>startRegion) & (signalX_F[segmentsF1]<endRegion))]]
	transPlot <- segmentsF1[rangeSelF]*max(signalF[rangeSelF])
	transPlot[which(transPlot == 0)] <- min(signalF[rangeSelF])
	lines(xF[rangeSelF], transPlot, type = "l", col = "black")

	plot(signalX_F[rangeSelF], signalF[rangeSelF], pch = 20, col="#00441b", cex = 1, xlab = "", ylab = "expression level", axes = FALSE)
	axis(2)
	selsegmentsF2 <- signalX_F[segmentsF2[which((signalX_F[segmentsF2]>startRegion) & (signalX_F[segmentsF2]<endRegion))]]
	transPlot <- segmentsF2[rangeSelF]*max(signalF[rangeSelF])
	transPlot[which(transPlot == 0)] <- min(signalF[rangeSelF])
	lines(xF[rangeSelF], transPlot, type = "l", col = "black")
	
	plot(signalX_F[rangeSelF], signalF[rangeSelF], pch = 20, col="#00441b", cex = 1, xlab = "", ylab = "expression level", axes = FALSE)
	axis(2)
	selsegmentsF3 <- signalX_F[segmentsF3[which((signalX_F[segmentsF3]>startRegion) & (signalX_F[segmentsF3]<endRegion))]]
	transPlot <- segmentsF3[rangeSelF]*max(signalF[rangeSelF])
	transPlot[which(transPlot == 0)] <- min(signalF[rangeSelF])
	lines(xF[rangeSelF], transPlot, type = "l", col = "black")
	
	gffChrF <- gff[(gff[, chrname] == chrSel) & (gff$strand == "+"),]
	gffChrR <- gff[(gff[, chrname] == chrSel) & (gff$strand == "-"),]
	gffChrSelF <- gffChrF[which((gffChrF$start>startRegion) & (gffChrF$end <endRegion)),]
	gffChrSelR <- gffChrR[which((gffChrR$start>startRegion) & (gffChrR$end <endRegion)),]
	xlim <- c(startRegion, endRegion)
	
	plot(range(sum(nrow(gffChrSelF), nrow(gffChrSelR))), c(1, 1), xlim = xlim, ylim = c(-2.5, 2.5), main = "", xlab = "", ylab = "", axes = FALSE, type = "n")
	
	axis(1, pos = 0)
	for (i in 1:nrow(gffChrSelF)) {
		if (gffChrSelF[i, "feature"] == feature) {
			rect(gffChrSelF[i, "start"], 0.5, gffChrSelF[i, "end"], 1)
			if (is.na(gffChrSelF[i, "gene"]))
				text(round((gffChrSelF[i, "start"]+gffChrSelF[i, "end"])/2), 0.75, gffChrSelF[i, "Name"], cex = 5)
			else
				text(round((gffChrSelF[i, "start"]+gffChrSelF[i, "end"])/2), 0.75, gffChrSelF[i, "gene"], cex = 5)
		}
	}
	for (i in 1:nrow(gffChrSelR)) {
		if (gffChrSelR[i, "feature"] == feature) {
			rect(gffChrSelR[i, "start"], -1, gffChrSelR[i, "end"], -0.5)
			if (is.na(gffChrSelR[i, "gene"]))
				text(round((gffChrSelR[i, "start"]+gffChrSelR[i, "end"])/2), -0.75, gffChrSelR[i, "Name"], cex = 5)
			else
				text(round((gffChrSelR[i, "start"]+gffChrSelR[i, "end"])/2), -0.75, gffChrSelR[i, "gene"], cex = 5)

		}
	}

	plot(signalX_R[rangeSelR], signalR[rangeSelR], pch=20, col="#081d58", cex = 1, xlab = "", ylab = "expression level", axes = FALSE)
	axis(2)
	selsegmentsR3 <- signalX_R[segmentsR3[which((signalX_R[segmentsR3]>startRegion) & (signalX_R[segmentsR3]<endRegion))]]
	transPlot <- segmentsR3[rangeSelR]*max(signalR[rangeSelR])
	transPlot[which(transPlot == 0)] <- min(signalR[rangeSelR])
	lines(xR[rangeSelR], transPlot, type = "l", col = "black")
	
	plot(signalX_R[rangeSelR], signalR[rangeSelR], pch=20, col="#081d58", cex = 1, xlab = "", ylab = "expression level", axes = FALSE)
	axis(2)
	selsegmentsR2 <- signalX_R[segmentsR2[which((signalX_R[segmentsR2]>startRegion) & (signalX_R[segmentsR2]<endRegion))]]
	transPlot <- segmentsR2[rangeSelR]*max(signalR[rangeSelR])
	transPlot[which(transPlot == 0)] <- min(signalR[rangeSelR])
	lines(xR[rangeSelR], transPlot, type = "l", col = "black")
	
	plot(signalX_R[rangeSelR], signalR[rangeSelR], pch=20, col="#081d58", cex = 1, xlab = "", ylab = "expression level", axes = FALSE)
	axis(2)
	selsegmentsR1 <- signalX_R[segmentsR1[which((signalX_R[segmentsR1]>startRegion) & (signalX_R[segmentsR1]<endRegion))]]
	transPlot <- segmentsR1[rangeSelR]*max(signalR[rangeSelR])
	transPlot[which(transPlot == 0)] <- min(signalR[rangeSelR])
	lines(xR[rangeSelR], transPlot, type = "l", col = "black")

}
