# Supplementary material for: Wavelet-based detection of transcriptional activity on a novel Staphylococcus aureus tiling microarray
Source: BMC Bioinformatics. 2012 Sep 5;13:222. doi: 10.1186/1471-2105-13-222 (PMC3563573; doi:10.1186/1471-2105-13-222)
Supplement: Additional file 2 — R code: Segmentation analysis of S. cerevisiae. R script for segmentation of the S. cerevisiae dataset and the generation of the figures included in the manuscript. [file 1471-2105-13-222-S2.r]

########################################################
##
## Read libraries and tiling code
##
########################################################

library(affxparser)
library(affy)
library(affyPLM)

source("TilingFunctions.R")

## helper function to calculate segmentation metrics of 3 algorithms

evalSegmentation <- function(transAnnot, transCover1, transCover2, transCover3) {
	
	resComp <- matrix(0, 2, 3)
	resComp[1, 1] <- sum(transCover1*transAnnot)/sum(transAnnot)
	resComp[2, 1] <- sum(transCover1*transAnnot)/sum(transCover1)
	resComp[1, 2] <- sum(transCover2*transAnnot)/sum(transAnnot)
	resComp[2, 2] <- sum(transCover2*transAnnot)/sum(transCover2)
	resComp[1, 3] <- sum(transCover3*transAnnot)/sum(transAnnot)
	resComp[2, 3] <- sum(transCover3*transAnnot)/sum(transCover3)
	
	return(resComp)
	
}

## helper functions to calculate processing time consumed

tic <- function(gcFirst = TRUE, type=c("elapsed", "user.self", "sys.self"))
{
   type <- match.arg(type)
   assign(".type", type, envir=baseenv())
   if(gcFirst) gc(FALSE)
   tic <- proc.time()[type]         
   assign(".tic", tic, envir=baseenv())
   invisible(tic)
}

toc <- function()
{
   type <- get(".type", envir=baseenv())
   toc <- proc.time()[type]
   tic <- get(".tic", envir=baseenv())
   print(toc - tic)
   invisible(toc)
   return(toc - tic)
}

########################################################
##
## Read cel files, localization of probes
## and annotation data
##
########################################################

## setwd(path)

cel_files <- list.celfiles()

## file names are: "genDNA_1.CEL", "genDNA_2.CEL", "genDNA_3.CEL", "polyA_1.CEL",  "polyA_2.CEL", "polyA_3.CEL"

cel_header <- readCelHeader(cel_files[1])
data <- readCelIntensities(cel_files)

## files probeAnno.rda (probe mapping) and gff.rda (annotation) obtained from davidTiling R package

load("probeAnno.rda")
anotNames <- ls(probeAnno)
load("gff.rda")

chrstr = paste(rep(1:17, each=2), rep(c("+", "-"), 17), sep=".")
allPM = unique(unlist(lapply(chrstr, function(chr) get(paste(chr, "index", sep="."), probeAnno))))

dataPM <- data[allPM,]
dataRawBG <- apply(dataPM, 2, bg.adjust)
dataRawBGNorm <- normalize.quantiles(dataRawBG) 
dataRawBGNormLog <- log2(dataRawBGNorm)

########################################################
##
## Normalized tiling signals (polyA and totcDNA
## using DNA samples as reference
##
########################################################

labelSamples <- c("DNA", "DNA", "DNA", "polyA", "polyA", "polyA")
refDNA <- rowMeans(log2(data[, (labelSamples == "DNA"), drop=FALSE]), 2)
polyASignal <- rowMeans(log2(data[, (labelSamples == "polyA"), drop=FALSE]), 2)

########################################################
##
## Generate data.frame with tiling signal annotated
##
########################################################

datAllChr <- data.frame()

for(ichr in seq(along=chrstr)) {
  
  chr = chrstr[ichr]
  
  print(chr)

  sta = get(paste(chr, "start", sep="."), probeAnno)
  end = get(paste(chr, "end", sep="."), probeAnno)
  mid = (sta+end)/2
  ord = order(mid)

  sta = sta[ord]
  end = end[ord]
  mid = mid[ord]
  ind = get(paste(chr, "index", sep="."), probeAnno)[ord]
  yDNA   = refDNA[ind]
  ypolyA = polyASignal[ind]

  polyANorm <- ypolyA-yDNA

  datTmp <- data.frame(sta, end, mid, polyANorm)
  datTmp <- data.frame(chr, datTmp)
  
  if (ichr == 1) {
  	datAllChr <- datTmp
  } else {
  	datAllChr <- rbind(datAllChr, datTmp)
  }

}

########################################################
##
## Segment tiling signals using PMSW, SCM and ZCL
## with SURE and without denoising
##
########################################################

## Create metrics matrices

# ZCL without denoising
resComparisonSegmentationZCL <- matrix(0, 34, 7)

# ZCL with SURE
resComparisonSegmentationZCLDenoise <- matrix(0, 34, 7)

# SCM
resComparisonSegmentationHuber <- matrix(0, 34, 7)

#PMSW
resComparisonSegmentationKampa <- matrix(0, 34, 7)

colnames(resComparisonSegmentationZCL) <- c("Chomosome", "Strand", "TARS", "SNR", "PPV", "Sens", "Time")
colnames(resComparisonSegmentationZCLDenoise) <- c("Chomosome", "Strand", "TARS", "SNR", "PPV", "Sens", "Time")
colnames(resComparisonSegmentationHuber) <- c("Chomosome", "Strand", "TARS", "SNR", "PPV", "Sens", "Time")
colnames(resComparisonSegmentationKampa) <- c("Chomosome", "Strand", "TARS", "SNR", "PPV", "Sens", "Time")

## Segmentation using ZCL and denoising with SURE

for (chr in 1:17) {

	cat(chr, "\n")			
	
	xF <- datAllChr[datAllChr[,"chr"] == paste(chr, ".+", sep = ""), "mid"]
	xR <- datAllChr[datAllChr[,"chr"] == paste(chr, ".-", sep = ""), "mid"]
	signalF <- datAllChr[datAllChr[,"chr"] == paste(chr, ".+", sep = ""), "polyANorm"]
	signalR <- datAllChr[datAllChr[,"chr"] == paste(chr, ".-", sep = ""), "polyANorm"]

	resComparisonSegmentationZCLDenoise[(chr*2)-1, "Chomosome"] <- chr
	resComparisonSegmentationZCLDenoise[(chr*2)-1, "Strand"] <- "+"
	resComparisonSegmentationZCLDenoise[(chr*2), "Chomosome"] <- chr
	resComparisonSegmentationZCLDenoise[(chr*2), "Strand"] <- "-"
	
	cat("... ZCL ", "\n")
	
	tic()
	transCoverZCL_F <- segmentTilingZCL(signalF, xF, "sure", n.scale = 100, levth = 0, lenLimit = 100000, sigth = NA, sizeLimit = 10, FALSE)
	tt <- toc()		
	resComparisonSegmentationZCLDenoise[(chr*2)-1, "Time"] <- tt
	
	tic()
	transCoverZCL_R <- segmentTilingZCL(signalR, xR, "sure", n.scale = 100, levth = 0, lenLimit = 100000, sigth = NA, sizeLimit = 10, FALSE)
	tt <- toc()	
	resComparisonSegmentationZCLDenoise[(chr*2), "Time"] <- tt	
		
	## Generate pulse signal representing segments
	
	transAnnotGeneF <- xF * 0
	gffSel <- gff[which(gff$feature == "gene" & gff$chr == chr & gff$strand == "+"), c("start", "end")]
	for (i in 1:nrow(gffSel)) {
		transAnnotGeneF[which((xF >= gffSel[i, "start"]) & (xF <= gffSel[i, "end"]))] <- 1
	}
	
	transAnnotGeneR <- xR * 0
	gffSel <- gff[which(gff$feature == "gene" & gff$chr == chr & gff$strand == "-"), c("start", "end")]
	for (i in 1:nrow(gffSel)) {
		transAnnotGeneR[which((xR >= gffSel[i, "start"]) & (xR <= gffSel[i, "end"]))] <- 1
	}
	
	## Evaluate results (number of TARS, PPV, sensitivity) for only one segmentation
	
	resCompF <- evalSegmentation(transAnnotGeneF, transCoverZCL_F$transCoverZCLFilter, transCoverZCL_F$transCoverZCLFilter, transCoverZCL_F$transCoverZCLFilter)
	resCompR <- evalSegmentation(transAnnotGeneR, transCoverZCL_R$transCoverZCLFilter, transCoverZCL_R$transCoverZCLFilter, transCoverZCL_R$transCoverZCLFilter)
	
	resComparisonSegmentationZCLDenoise[(chr*2)-1, "TARS"] <- sum(abs(diff(transCoverZCL_F$transCoverZCLFilter)))+1
	resComparisonSegmentationZCLDenoise[(chr*2)-1, "PPV"] <- resCompF[1,1]
	resComparisonSegmentationZCLDenoise[(chr*2)-1, "Sens"] <- resCompF[2,1]
	resComparisonSegmentationZCLDenoise[(chr*2), "TARS"] <- sum(abs(diff(transCoverZCL_R$transCoverZCLFilter)))+1
	resComparisonSegmentationZCLDenoise[(chr*2), "PPV"] <- resCompR[1,1]
	resComparisonSegmentationZCLDenoise[(chr*2), "Sens"] <- resCompR[2,1]
		
}

## Segmentation using ZCL without denoising

for (chr in 1:17) {

	cat(chr, "\n")			
	
	xF <- datAllChr[datAllChr[,"chr"] == paste(chr, ".+", sep = ""), "mid"]
	xR <- datAllChr[datAllChr[,"chr"] == paste(chr, ".-", sep = ""), "mid"]
	signalF <- datAllChr[datAllChr[,"chr"] == paste(chr, ".+", sep = ""), "polyANorm"]
	signalR <- datAllChr[datAllChr[,"chr"] == paste(chr, ".-", sep = ""), "polyANorm"]

	resComparisonSegmentationZCL[(chr*2)-1, "Chomosome"] <- chr
	resComparisonSegmentationZCL[(chr*2)-1, "Strand"] <- "+"
	resComparisonSegmentationZCL[(chr*2), "Chomosome"] <- chr
	resComparisonSegmentationZCL[(chr*2), "Strand"] <- "-"
	
	cat("... ZCL ", "\n")
	
	tic()
	transCoverZCL_F <- segmentTilingZCL(signalF, xF, "none", n.scale = 100, levth = 0, lenLimit = 100000, sigth = NA, sizeLimit = 10, FALSE)
	tt <- toc()		
	resComparisonSegmentationZCL[(chr*2)-1, "Time"] <- tt
	
	tic()
	transCoverZCL_R <- segmentTilingZCL(signalR, xR, "none", n.scale = 100, levth = 0, lenLimit = 100000, sigth = NA, sizeLimit = 10, FALSE)
	tt <- toc()	
	resComparisonSegmentationZCL[(chr*2), "Time"] <- tt	
		
	## Generate pulse signal representing segments
	
	transAnnotGeneF <- xF * 0
	gffSel <- gff[which(gff$feature == "gene" & gff$chr == chr & gff$strand == "+"), c("start", "end")]
	for (i in 1:nrow(gffSel)) {
		transAnnotGeneF[which((xF >= gffSel[i, "start"]) & (xF <= gffSel[i, "end"]))] <- 1
	}
	
	transAnnotGeneR <- xR * 0
	gffSel <- gff[which(gff$feature == "gene" & gff$chr == chr & gff$strand == "-"), c("start", "end")]
	for (i in 1:nrow(gffSel)) {
		transAnnotGeneR[which((xR >= gffSel[i, "start"]) & (xR <= gffSel[i, "end"]))] <- 1
	}
	
	## Evaluate results (number of TARS, PPV, sensitivity) for only one segmentation
	
	resCompF <- evalSegmentation(transAnnotGeneF, transCoverZCL_F$transCoverZCLFilter, transCoverZCL_F$transCoverZCLFilter, transCoverZCL_F$transCoverZCLFilter)
	resCompR <- evalSegmentation(transAnnotGeneR, transCoverZCL_R$transCoverZCLFilter, transCoverZCL_R$transCoverZCLFilter, transCoverZCL_R$transCoverZCLFilter)
	
	resComparisonSegmentationZCL[(chr*2)-1, "TARS"] <- sum(abs(diff(transCoverZCL_F$transCoverZCLFilter)))+1
	resComparisonSegmentationZCL[(chr*2)-1, "PPV"] <- resCompF[1,1]
	resComparisonSegmentationZCL[(chr*2)-1, "Sens"] <- resCompF[2,1]
	resComparisonSegmentationZCL[(chr*2), "TARS"] <- sum(abs(diff(transCoverZCL_R$transCoverZCLFilter)))+1
	resComparisonSegmentationZCL[(chr*2), "PPV"] <- resCompR[1,1]
	resComparisonSegmentationZCL[(chr*2), "Sens"] <- resCompR[2,1]
		
}

## Segmentation using PMSW

for (chr in 1:17) {

	cat(chr, "\n")			
	
	xF <- datAllChr[datAllChr[,"chr"] == paste(chr, ".+", sep = ""), "mid"]
	xR <- datAllChr[datAllChr[,"chr"] == paste(chr, ".-", sep = ""), "mid"]
	signalF <- datAllChr[datAllChr[,"chr"] == paste(chr, ".+", sep = ""), "polyANorm"]
	signalR <- datAllChr[datAllChr[,"chr"] == paste(chr, ".-", sep = ""), "polyANorm"]

	resComparisonSegmentationKampa[(chr*2)-1, "Chomosome"] <- chr
	resComparisonSegmentationKampa[(chr*2)-1, "Strand"] <- "+"
	resComparisonSegmentationKampa[(chr*2), "Chomosome"] <- chr
	resComparisonSegmentationKampa[(chr*2), "Strand"] <- "-"
	
	cat("... PMSW ", "\n")
	
	tic()
	segmentsKampaF <- segmentKampa(signalF, xF, 3, -2, 10, 90, TRUE)		
	transCoverKampaF <- xF * 0
	for (i in 1:min(length(segmentsKampaF$locKampaSelLenS), length(segmentsKampaF$locKampaSelLenE))) {
		transCoverKampaF[which(xF %in% c(segmentsKampaF$locKampaSelLenS[i]:segmentsKampaF$locKampaSelLenE[i]))] <- 1
	}
	tt <- toc()
	resComparisonSegmentationKampa[(chr*2)-1, "Time"] <- tt
	
	tic()
	segmentsKampaR <- segmentKampa(signalR, xR, 3, -2, 10, 90, TRUE)		
	transCoverKampaR <- xR * 0
	for (i in 1:min(length(segmentsKampaR$locKampaSelLenS), length(segmentsKampaR$locKampaSelLenE))) {
		transCoverKampaR[which(xR %in% c(segmentsKampaR$locKampaSelLenS[i]:segmentsKampaR$locKampaSelLenE[i]))] <- 1
	}
	tt <- toc()
	resComparisonSegmentationKampa[(chr*2), "Time"] <- tt
	
	## Generate pulse signal representing segments
	
	transAnnotGeneF <- xF * 0
	gffSel <- gff[which(gff$feature == "gene" & gff$chr == chr & gff$strand == "+"), c("start", "end")]
	for (i in 1:nrow(gffSel)) {
		# cat(gffSel[i, "end"]-gffSel[i, "start"], "\n")
		transAnnotGeneF[which((xF >= gffSel[i, "start"]) & (xF <= gffSel[i, "end"]))] <- 1
	}
	
	transAnnotGeneR <- xR * 0
	gffSel <- gff[which(gff$feature == "gene" & gff$chr == chr & gff$strand == "-"), c("start", "end")]
	for (i in 1:nrow(gffSel)) {
		# cat(gffSel[i, "end"]-gffSel[i, "start"], "\n")
		transAnnotGeneR[which((xR >= gffSel[i, "start"]) & (xR <= gffSel[i, "end"]))] <- 1
	}
	
	## Evaluate results (number of TARS, PPV, sensitivity) for only one segmentation
	
	resCompF <- evalSegmentation(transAnnotGeneF, transCoverKampaF, transCoverKampaF, transCoverKampaF)
	resCompR <- evalSegmentation(transAnnotGeneR, transCoverKampaF, transCoverKampaF, transCoverKampaF)
	
	resComparisonSegmentationKampa[(chr*2)-1, "TARS"] <- sum(abs(diff(transCoverKampaF)))+1
	resComparisonSegmentationKampa[(chr*2)-1, "PPV"] <- resCompF[1,3]
	resComparisonSegmentationKampa[(chr*2)-1, "Sens"] <- resCompF[2,3]
	resComparisonSegmentationKampa[(chr*2), "TARS"] <- sum(abs(diff(transCoverKampaR)))+1
	resComparisonSegmentationKampa[(chr*2), "PPV"] <- resCompR[1,3]
	resComparisonSegmentationKampa[(chr*2), "Sens"] <- resCompR[2,3]
		
}

## Segmentation using SCM

for (chr in 1:17) {

	cat(chr, "\n")			
	
	xF <- datAllChr[datAllChr[,"chr"] == paste(chr, ".+", sep = ""), "mid"]
	xR <- datAllChr[datAllChr[,"chr"] == paste(chr, ".-", sep = ""), "mid"]
	signalF <- datAllChr[datAllChr[,"chr"] == paste(chr, ".+", sep = ""), "polyANorm"]
	signalR <- datAllChr[datAllChr[,"chr"] == paste(chr, ".-", sep = ""), "polyANorm"]
	
	resComparisonSegmentationHuber[(chr*2)-1, "Chomosome"] <- chr
	resComparisonSegmentationHuber[(chr*2)-1, "Strand"] <- "+"
	resComparisonSegmentationHuber[(chr*2), "Chomosome"] <- chr
	resComparisonSegmentationHuber[(chr*2), "Strand"] <- "-"
	
	cat("... SCM ", "\n")
	
	maxk  = 1500
	nrBasesPerSeg = 1400
	maxcp = round( (max(xF)-min(xF)) / nrBasesPerSeg)
	
	tic()
	segF <- findSegments(signalF, maxcp = maxcp, maxk = maxk)		
	segmentsHuberF <- xF[segF$th[nrow(segF$th),]]
	breaksFilter <- unique(segF$th[nrow(segF$th),])	
	breaksFilter <- breaksFilter[!is.na(breaksFilter)]
	levTARs <- list()
	for (i in 1:(length(breaksFilter)+1)) {
	
		if (i == 1) {
			levTARs[1] <- mean(signalF[1:breaksFilter[1]])
		} else if (i == (length(breaksFilter)+1)) {
			levTARs[length(breaksFilter)+1] <- mean(signalF[breaksFilter[i-1]:length(breaksFilter)])
		} else {
			levTARs[i] <- mean(signalF[breaksFilter[i-1]:breaksFilter[i]])
		}
	
	}
	levTARs <- unlist(levTARs)
	levTARs <- levTARs[!is.na(levTARs)]
	transCoverHuberF <- xF * 0
	for (i in 1:(length(levTARs))) {
	
		if (i == 1) {
			transCoverHuberF[which(xF %in% c(1:xF[breaksFilter[i]]))] <- levTARs[[1]]
		} else if (i == (length(levTARs))) {
			transCoverHuberF[which(xF %in% c(xF[min(breaksFilter[i-1], length(xF))]:xF[length(xF)]))] <- levTARs[[i]]
		} else {
			transCoverHuberF[which(xF %in% c(xF[breaksFilter[i-1]]:xF[min(breaksFilter[i], length(xF))]))] <- levTARs[[i]]
		}
		
	}	
	transCoverHuberF <- (transCoverHuberF>(-2))*1
	tt <- toc()
	resComparisonSegmentationHuber[(chr*2)-1, "Time"] <- tt
	
	tic()
	segR <- findSegments(signalR, maxcp = maxcp, maxk = maxk)		
	segmentsHuberR <- xR[segR$th[nrow(segR$th),]]
	breaksFilter <- unique(segR$th[nrow(segR$th),])	
	breaksFilter <- breaksFilter[!is.na(breaksFilter)]
	levTARs <- list()
	for (i in 1:(length(breaksFilter)+1)) {
	
		if (i == 1) {
			levTARs[1] <- mean(signalR[1:breaksFilter[1]])
		} else if (i == (length(breaksFilter)+1)) {
			levTARs[length(breaksFilter)+1] <- mean(signalR[breaksFilter[i-1]:length(breaksFilter)])
		} else {
			levTARs[i] <- mean(signalR[breaksFilter[i-1]:breaksFilter[i]])
		}
	
	}
	levTARs <- unlist(levTARs)
	levTARs <- levTARs[!is.na(levTARs)]
	transCoverHuberR <- xR * 0
	for (i in 1:(length(levTARs))) {
	
		if (i == 1) {
			transCoverHuberR[which(xR %in% c(1:xF[breaksFilter[i]]))] <- levTARs[[1]]
		} else if (i == (length(levTARs))) {
			transCoverHuberR[which(xR %in% c(xR[min(breaksFilter[i-1], length(xR))]:xR[length(xR)]))] <- levTARs[[i]]
		} else {
			transCoverHuberR[which(xF %in% c(xR[breaksFilter[i-1]]:xR[min(breaksFilter[i], length(xR))]))] <- levTARs[[i]]
		}
		
	}	
	transCoverHuberR <- (transCoverHuberR>(-2))*1
	tt <- toc()	
	resComparisonSegmentationHuber[(chr*2), "Time"] <- tt
	
	## Generate pulse signal representing segments
	
	transAnnotGeneF <- xF * 0
	gffSel <- gff[which(gff$feature == "gene" & gff$chr == chr & gff$strand == "+"), c("start", "end")]
	for (i in 1:nrow(gffSel)) {
		# cat(gffSel[i, "end"]-gffSel[i, "start"], "\n")
		transAnnotGeneF[which((xF >= gffSel[i, "start"]) & (xF <= gffSel[i, "end"]))] <- 1
	}
	
	transAnnotGeneR <- xR * 0
	gffSel <- gff[which(gff$feature == "gene" & gff$chr == chr & gff$strand == "-"), c("start", "end")]
	for (i in 1:nrow(gffSel)) {
		# cat(gffSel[i, "end"]-gffSel[i, "start"], "\n")
		transAnnotGeneR[which((xR >= gffSel[i, "start"]) & (xR <= gffSel[i, "end"]))] <- 1
	}
	
	## Evaluate results (number of TARS, PPV, sensitivity) for only one segmentation
	
	resCompF <- evalSegmentation(transAnnotGeneF, transCoverHuberF, transCoverHuberF, transCoverHuberF)
	resCompR <- evalSegmentation(transAnnotGeneR, transCoverHuberR, transCoverHuberR, transCoverHuberR)
		
	resComparisonSegmentationHuber[(chr*2)-1, "TARS"] <- sum(abs(diff(transCoverHuberF)))+1
	resComparisonSegmentationHuber[(chr*2)-1, "PPV"] <- resCompF[1,2]
	resComparisonSegmentationHuber[(chr*2)-1, "Sens"] <- resCompF[2,2]
	resComparisonSegmentationHuber[(chr*2), "TARS"] <- sum(abs(diff(transCoverHuberR)))+1
	resComparisonSegmentationHuber[(chr*2), "PPV"] <- resCompR[1,2]
	resComparisonSegmentationHuber[(chr*2), "Sens"] <- resCompR[2,2]
		
}

## Example visualization of a region

plotStrandComp(signalF, xF, 147000, 160000, transAnnotGeneF, transCoverKampaF, transCoverHuberF, transCoverZCL_F$transCoverZCLFilter, gff, "chrI", "seqname", "gene")
dev.new()
plotStrandComp(transCoverZCL_R$signalDenoise, xR, 147000, 160000, transAnnotGeneR, transCoverKampaR, transCoverHuberR, transCoverZCL_R$transCoverZCLFilter, gff, "chrI", "seqname", "gene")

########################################################
##
## Metrics results graphics for all chromosome/strand
## (Figure 5)
##
########################################################

pdf("Figure5.pdf", width = 15, height = 20)

	par(mfrow = c(4, 2))

	## TARS+
	plot(resComparisonSegmentationKampa[which(resComparisonSegmentationKampa[,"Strand"] == "+"), "TARS"], type = "b", ylim = c(0, 1500), pch = 15, col = "black", main = "Number of TARS detected (Strand +)", xlab = "Chr", ylab = "TARS", las = 2, lty = 5, lwd = 2)
	lines(resComparisonSegmentationHuber[which(resComparisonSegmentationHuber[,"Strand"] == "+"), "TARS"], type = "b", pch = 17, col = "black", lty = 3, lwd = 2)
	lines(resComparisonSegmentationZCL[which(resComparisonSegmentationZCL[,"Strand"] == "+"), "TARS"], type = "b", pch = 20, col = "black", lty = 1, lwd = 2)
	lines(resComparisonSegmentationZCLDenoise[which(resComparisonSegmentationZCLDenoise[,"Strand"] == "+"), "TARS"], type = "b", pch = 22, col = "black", lty = 1, lwd = 2)
	## TARS-
	plot(resComparisonSegmentationKampa[which(resComparisonSegmentationKampa[,"Strand"] == "-"), "TARS"], type = "b", ylim = c(0, 1500), pch = 15, col = "black", main = "Number of TARS detected (Strand -)", xlab = "Chr", ylab = "TARS", las = 2, lty = 5, lwd = 2)
	lines(resComparisonSegmentationHuber[which(resComparisonSegmentationHuber[,"Strand"] == "-"), "TARS"], type = "b", pch = 17, col = "black", lty = 3, lwd = 2)
	lines(resComparisonSegmentationZCL[which(resComparisonSegmentationZCL[,"Strand"] == "-"), "TARS"], type = "b", pch = 20, col = "black", lty = 1, lwd = 2)
	lines(resComparisonSegmentationZCLDenoise[which(resComparisonSegmentationZCLDenoise[,"Strand"] == "-"), "TARS"], type = "b", pch = 22, col = "black", lty = 1, lwd = 2)

	## PPV+
	plot(resComparisonSegmentationKampa[which(resComparisonSegmentationKampa[,"Strand"] == "+"), "PPV"], type = "b", ylim = c(0, 1), pch = 15, col = "black", main = "PPV (Strand +)", xlab = "Chr", ylab = "PPV", las = 2, lty = 5, lwd = 2)
	lines(resComparisonSegmentationHuber[which(resComparisonSegmentationHuber[,"Strand"] == "+"), "PPV"], type = "b", pch = 17, col = "black", lty = 3, lwd = 2)
	lines(resComparisonSegmentationZCL[which(resComparisonSegmentationZCL[,"Strand"] == "+"), "PPV"], type = "b", pch = 20, col = "black", lty = 1, lwd = 2)
	lines(resComparisonSegmentationZCLDenoise[which(resComparisonSegmentationZCLDenoise[,"Strand"] == "+"), "PPV"], type = "b", pch = 22, col = "black", lty = 1, lwd = 2)
	## PPV-
	plot(resComparisonSegmentationKampa[which(resComparisonSegmentationKampa[,"Strand"] == "-"), "PPV"], type = "b", ylim = c(0, 1), pch = 15, col = "black", main = "PPV (Strand -)", xlab = "Chr", ylab = "PPV", las = 2, lty = 5, lwd = 2)
	lines(resComparisonSegmentationHuber[which(resComparisonSegmentationHuber[,"Strand"] == "-"), "PPV"], type = "b", pch = 17, col = "black", lty = 3, lwd = 2)
	lines(resComparisonSegmentationZCL[which(resComparisonSegmentationZCL[,"Strand"] == "-"), "PPV"], type = "b", pch = 20, col = "black", lty = 1, lwd = 2)
	lines(resComparisonSegmentationZCLDenoise[which(resComparisonSegmentationZCLDenoise[,"Strand"] == "-"), "PPV"], type = "b", pch = 22, col = "black", lty = 1, lwd = 2)

	## Sens+
	plot(resComparisonSegmentationKampa[which(resComparisonSegmentationKampa[,"Strand"] == "+"), "Sens"], type = "b", ylim = c(0, 1), pch = 15, col = "black", main = "Sensibility (Strand +)", xlab = "Chr", ylab = "Sens", las = 2, lty = 5, lwd = 2)
	lines(resComparisonSegmentationHuber[which(resComparisonSegmentationHuber[,"Strand"] == "+"), "Sens"], type = "b", pch = 17, col = "black", lty = 3, lwd = 2)
	lines(resComparisonSegmentationZCL[which(resComparisonSegmentationZCL[,"Strand"] == "+"), "Sens"], type = "b", pch = 20, col = "black", lty = 1, lwd = 2)
	lines(resComparisonSegmentationZCLDenoise[which(resComparisonSegmentationZCLDenoise[,"Strand"] == "+"), "Sens"], type = "b", pch = 22, col = "black", lty = 1, lwd = 2)
	## Sens-
	plot(resComparisonSegmentationKampa[which(resComparisonSegmentationKampa[,"Strand"] == "-"), "Sens"], type = "b", ylim = c(0, 1), pch = 20, col = "black", main = "Sensibility (Strand -)", xlab = "Chr", ylab = "Sens", las = 2, lty = 5, lwd = 2)
	lines(resComparisonSegmentationHuber[which(resComparisonSegmentationHuber[,"Strand"] == "-"), "Sens"], type = "b", pch = 20, col = "black", lty = 3, lwd = 2)
	lines(resComparisonSegmentationZCL[which(resComparisonSegmentationZCL[,"Strand"] == "-"), "Sens"], type = "b", pch = 20, col = "black", lty = 1, lwd = 2)
	lines(resComparisonSegmentationZCLDenoise[which(resComparisonSegmentationZCLDenoise[,"Strand"] == "-"), "Sens"], type = "b", pch = 22, col = "black", lty = 1, lwd = 2)

	## Time+
	plot(as.numeric(resComparisonSegmentationKampa[which(resComparisonSegmentationKampa[,"Strand"] == "+"), "Time"])/60, type = "b", ylim = c(0, 300), pch = 15, col = "black", main = "Computational time (Strand +)", xlab = "Chr", ylab = "Minutes", las = 2, lty = 5, lwd = 2)
	lines(as.numeric(resComparisonSegmentationHuber[which(resComparisonSegmentationHuber[,"Strand"] == "+"), "Time"])/60, type = "b", pch = 17, col = "black", lty = 3, lwd = 2)
	lines(as.numeric(resComparisonSegmentationZCL[which(resComparisonSegmentationZCL[,"Strand"] == "+"), "Time"])/60, type = "b", pch = 20, col = "black", lty = 1, lwd = 2)
	lines(as.numeric(resComparisonSegmentationZCLDenoise[which(resComparisonSegmentationZCLDenoise[,"Strand"] == "+"), "Time"])/60, type = "b", pch = 22, col = "black", lty = 1, lwd = 2)
	## Sens-
	plot(as.numeric(resComparisonSegmentationKampa[which(resComparisonSegmentationKampa[,"Strand"] == "-"), "Time"])/60, type = "b", ylim = c(0, 300), pch = 15, col = "black", main = "Computational time (Strand -)", xlab = "Chr", ylab = "Minutes", las = 2, lty = 5, lwd = 2)
	lines(as.numeric(resComparisonSegmentationHuber[which(resComparisonSegmentationHuber[,"Strand"] == "-"), "Time"])/60, type = "b", pch = 17, col = "black", lty = 3, lwd = 2)
	lines(as.numeric(resComparisonSegmentationZCL[which(resComparisonSegmentationZCL[,"Strand"] == "-"), "Time"])/60, type = "b", pch = 20, col = "black", lty = 1, lwd = 2)
	lines(as.numeric(resComparisonSegmentationZCLDenoise[which(resComparisonSegmentationZCLDenoise[,"Strand"] == "-"), "Time"])/60, type = "b", pch = 22, col = "black", lty = 1, lwd = 2)

dev.off()

###################################################
##
## Figures comparing chromosome 1
##
###################################################

## segmentation of chr1 using all methods

xF <- datAllChr[datAllChr[,"chr"] == paste(1, ".+", sep = ""), "mid"]
xR <- datAllChr[datAllChr[,"chr"] == paste(1, ".-", sep = ""), "mid"]
signalF <- datAllChr[datAllChr[,"chr"] == paste(1, ".+", sep = ""), "polyANorm"]
signalR <- datAllChr[datAllChr[,"chr"] == paste(1, ".-", sep = ""), "polyANorm"]

## ZCL

transCoverZCL_F <- segmentTilingZCL(signalF, xF, "none", n.scale = 100, levth = 0, lenLimit = 100000, sigth = NA, sizeLimit = 10, FALSE)	
transCoverZCL_R <- segmentTilingZCL(signalR, xR, "none", n.scale = 100, levth = 0, lenLimit = 100000, sigth = NA, sizeLimit = 10, FALSE)

## PMSW

segmentsKampaF <- segmentKampa(signalF, xF, 3, -2, 10, 90, TRUE)		
transCoverKampaF <- xF * 0
for (i in 1:min(length(segmentsKampaF$locKampaSelLenS), length(segmentsKampaF$locKampaSelLenE))) {
	transCoverKampaF[which(xF %in% c(segmentsKampaF$locKampaSelLenS[i]:segmentsKampaF$locKampaSelLenE[i]))] <- 1
}

segmentsKampaR <- segmentKampa(signalR, xR, 3, -2, 10, 90, TRUE)		
transCoverKampaR <- xR * 0
for (i in 1:min(length(segmentsKampaR$locKampaSelLenS), length(segmentsKampaR$locKampaSelLenE))) {
	transCoverKampaR[which(xR %in% c(segmentsKampaR$locKampaSelLenS[i]:segmentsKampaR$locKampaSelLenE[i]))] <- 1
}

## SCM
	
maxk  = 1500
nrBasesPerSeg = 1400
maxcp = round( (max(xF)-min(xF)) / nrBasesPerSeg)

segF <- findSegments(signalF, maxcp = maxcp, maxk = maxk)		
segmentsHuberF <- xF[segF$th[nrow(segF$th),]]
breaksFilter <- unique(segF$th[nrow(segF$th),])	
breaksFilter <- breaksFilter[!is.na(breaksFilter)]
levTARs <- list()
for (i in 1:(length(breaksFilter)+1)) {

	if (i == 1) {
		levTARs[1] <- mean(signalF[1:breaksFilter[1]])
	} else if (i == (length(breaksFilter)+1)) {
		levTARs[length(breaksFilter)+1] <- mean(signalF[breaksFilter[i-1]:length(breaksFilter)])
	} else {
		levTARs[i] <- mean(signalF[breaksFilter[i-1]:breaksFilter[i]])
	}

}
levTARs <- unlist(levTARs)
levTARs <- levTARs[!is.na(levTARs)]
transCoverHuberF <- xF * 0
for (i in 1:(length(levTARs))) {

	if (i == 1) {
		transCoverHuberF[which(xF %in% c(1:xF[breaksFilter[i]]))] <- levTARs[[1]]
	} else if (i == (length(levTARs))) {
		transCoverHuberF[which(xF %in% c(xF[min(breaksFilter[i-1], length(xF))]:xF[length(xF)]))] <- levTARs[[i]]
	} else {
		transCoverHuberF[which(xF %in% c(xF[breaksFilter[i-1]]:xF[min(breaksFilter[i], length(xF))]))] <- levTARs[[i]]
	}
	
}	
transCoverHuberF <- (transCoverHuberF>(-2))*1

segR <- findSegments(signalR, maxcp = maxcp, maxk = maxk)		
segmentsHuberR <- xR[segR$th[nrow(segR$th),]]
breaksFilter <- unique(segR$th[nrow(segR$th),])	
breaksFilter <- breaksFilter[!is.na(breaksFilter)]
levTARs <- list()
for (i in 1:(length(breaksFilter)+1)) {

	if (i == 1) {
		levTARs[1] <- mean(signalR[1:breaksFilter[1]])
	} else if (i == (length(breaksFilter)+1)) {
		levTARs[length(breaksFilter)+1] <- mean(signalR[breaksFilter[i-1]:length(breaksFilter)])
	} else {
		levTARs[i] <- mean(signalR[breaksFilter[i-1]:breaksFilter[i]])
	}

}
levTARs <- unlist(levTARs)
levTARs <- levTARs[!is.na(levTARs)]
transCoverHuberR <- xR * 0
for (i in 1:(length(levTARs))) {

	if (i == 1) {
		transCoverHuberR[which(xR %in% c(1:xF[breaksFilter[i]]))] <- levTARs[[1]]
	} else if (i == (length(levTARs))) {
		transCoverHuberR[which(xR %in% c(xR[min(breaksFilter[i-1], length(xR))]:xR[length(xR)]))] <- levTARs[[i]]
	} else {
		transCoverHuberR[which(xF %in% c(xR[breaksFilter[i-1]]:xR[min(breaksFilter[i], length(xR))]))] <- levTARs[[i]]
	}
	
}	
transCoverHuberR <- (transCoverHuberR>(-2))*1

transAnnotGeneF <- xF * 0
gffSel <- gff[which(gff$feature == "gene" & gff$chr == 1 & gff$strand == "+"), c("start", "end")]
for (i in 1:nrow(gffSel)) {
	transAnnotGeneF[which((xF >= gffSel[i, "start"]) & (xF <= gffSel[i, "end"]))] <- 1
}

transAnnotGeneR <- xR * 0
gffSel <- gff[which(gff$feature == "gene" & gff$chr == 1 & gff$strand == "-"), c("start", "end")]
for (i in 1:nrow(gffSel)) {
	transAnnotGeneR[which((xR >= gffSel[i, "start"]) & (xR <= gffSel[i, "end"]))] <- 1
}

## Comparison figures

## Examples

plotStrandComp(signalF, xF, 50000, 150000, transAnnotGeneF, transCoverKampaF, transCoverHuberF, transCoverZCL_F$transCoverZCLFilter, gff, "chrI", "seqname", "gene")

plotStrandComp(signalR, xR, 50000, 150000, transAnnotGeneR, transCoverKampaR, transCoverHuberR, transCoverZCL_R$transCoverZCLFilter, gff, "chrI", "seqname", "gene")

## Comparison figure of paper (figure 3) - WARNING: only pdf generation 

pdf("Figure3.pdf", width = 80, height = 60, colormodel = "rgb")

	plot3Segmentation(xF, signalF, transCoverKampaF, transCoverHuberF, transCoverZCL_F$transCoverZCLFilter, xR, signalR, transCoverKampaR, transCoverHuberR, transCoverZCL_R$transCoverZCLFilter, 20000, 160000, "chrI", gff, "seqname", "gene")

dev.off()

###################################################
##
## Analysis of combination of candidate TARS
##
###################################################

## use the pulse signal to combine

comb_Kampa_Huber_ZCL_F <- transCoverKampaF*transCoverZCL_F$transCoverZCLFilter*transCoverHuberF
comb_Kampa_ZCL_F <- transCoverKampaF*transCoverZCL_F$transCoverZCLFilter
comb_Kampa_Huber_F <- transCoverKampaF*transCoverHuberF
comb_Huber_ZCL_F <- transCoverHuberF*transCoverZCL_F$transCoverZCLFilter
comb_2Kampa_Huber_ZCL_F <- ((transCoverHuberF+transCoverZCL_F$transCoverZCLFilter+transCoverKampaF)>1)*1

comb_Kampa_Huber_ZCL_R <- transCoverKampaR*transCoverZCL_R$transCoverZCLFilter*transCoverHuberR
comb_Kampa_ZCL_R <- transCoverKampaR*transCoverZCL_R$transCoverZCLFilter
comb_Kampa_Huber_R <- transCoverKampaR*transCoverHuberR
comb_Huber_ZCL_R <- transCoverHuberR*transCoverZCL_R$transCoverZCLFilter
comb_2Kampa_Huber_ZCL_R <- ((transCoverHuberR+transCoverZCL_R$transCoverZCLFilter+transCoverKampaR)>1)*1

## evaluation of results

evalSegmentation(transAnnotGeneF, transCoverKampaF, transCoverHuberF, transCoverZCL_F$transCoverZCLFilter)
evalSegmentation(transAnnotGeneR, transCoverKampaR, transCoverHuberR, transCoverZCL_R$transCoverZCLFilter)

evalSegmentation(transAnnotGeneF, comb_Kampa_Huber_ZCL_F, comb_Kampa_ZCL_F, comb_Kampa_Huber_F)
evalSegmentation(transAnnotGeneR, comb_Kampa_Huber_ZCL_R, comb_Kampa_ZCL_R, comb_Kampa_Huber_R)

evalSegmentation(transAnnotGeneF, transAnnotGeneF, comb_Huber_ZCL_F, comb_2Kampa_Huber_ZCL_F)
evalSegmentation(transAnnotGeneR, transAnnotGeneR, comb_Huber_ZCL_R, comb_2Kampa_Huber_ZCL_R)

###################################################
##
## Signal-to-noise ratio (SNR) calculation (figura 2)
##
###################################################

chr = 9
xF <- datAllChr[datAllChr[,"chr"] == paste(chr, ".+", sep = ""), "mid"]
xR <- datAllChr[datAllChr[,"chr"] == paste(chr, ".-", sep = ""), "mid"]
signalF <- datAllChr[datAllChr[,"chr"] == paste(chr, ".+", sep = ""), "polyANorm"]
signalR <- datAllChr[datAllChr[,"chr"] == paste(chr, ".-", sep = ""), "polyANorm"]

transCoverZCL_RSure <- segmentTilingZCL(signalR, xR, "sure", n.scale = 100, levth = 15, sigth = (-2))
transCoverZCL_RDonoho <- segmentTilingZCL(signalR, xR, "donoho", n.scale = 100, levth = 15, sigth = (-2))

rangeSelR <- max(which(xR < 215000)):min(which(xR > 228000))
gffChrR <- gff[(gff$chr == 9) & (gff$strand == "-"),]
gffChrSelR <- gffChrR[which((gffChrR$start > 215000) & (gffChrR$end < 228000)),]
xlim <- c(215000, 228000)

pdf("Figure2.pdf", width = 13, height = 13)

	par(mfrow = c(4,1))
	
	plot(xR[rangeSelR], signalR[rangeSelR], pch=20, col="#081d58", cex = 0.5, xlab = "", ylab = "expression level", axes = FALSE, main = "Normalized signal")
	abline(v = 217860, col = "black", lwd = 2, lty = 1)
	abline(v = 220697, col = "black", lwd = 2, lty = 1)
	abline(v = 221078, col = "black", lwd = 2, lty = 1)
	abline(v = 222487, col = "black", lwd = 2, lty = 1)
	abline(v = 216800, col = "black", lwd = 2, lty = 5)
	abline(v = 217700, col = "black", lwd = 2, lty = 5)
	abline(v = 222800, col = "black", lwd = 2, lty = 5)
	abline(v = 227000, col = "black", lwd = 2, lty = 5)
	axis(2)
	
	plot(xR[rangeSelR], transCoverZCL_RDonoho$signalDenoise[rangeSelR], pch=20, col="#081d58", cex = 0.5, xlab = "", ylab = "expression level", axes = FALSE, main = "Wavelet denoised signal (Donoho)")
	axis(2)
	abline(v = 217860, col = "black", lwd = 2, lty = 1)
	abline(v = 220697, col = "black", lwd = 2, lty = 1)
	abline(v = 221078, col = "black", lwd = 2, lty = 1)
	abline(v = 222487, col = "black", lwd = 2, lty = 1)
	abline(v = 216800, col = "black", lwd = 2, lty = 5)
	abline(v = 217700, col = "black", lwd = 2, lty = 5)
	abline(v = 222800, col = "black", lwd = 2, lty = 5)
	abline(v = 227000, col = "black", lwd = 2, lty = 5)

	plot(xR[rangeSelR], transCoverZCL_RSure$signalDenoise[rangeSelR], pch=20, col="#081d58", cex = 0.5, xlab = "", ylab = "expression level", axes = FALSE, main = "Wavelet denoised signal (SURE)")
	axis(2)
	abline(v = 217860, col = "black", lwd = 2, lty = 1)
	abline(v = 220697, col = "black", lwd = 2, lty = 1)
	abline(v = 221078, col = "black", lwd = 2, lty = 1)
	abline(v = 222487, col = "black", lwd = 2, lty = 1)
	abline(v = 216800, col = "black", lwd = 2, lty = 5)
	abline(v = 217700, col = "black", lwd = 2, lty = 5)
	abline(v = 222800, col = "black", lwd = 2, lty = 5)
	abline(v = 227000, col = "black", lwd = 2, lty = 5)
	
	gffChrR <- gff[(gff$chr == 9) & (gff$strand == "-"),]
	gffChrSelR <- gffChrR[which((gffChrR$start > 215000) & (gffChrR$end < 228000)),]
	xlim <- c(215000, 228000)
	plot(range(nrow(gffChrSelR)), c(1, 1), xlim = xlim, ylim = c(-2.5, 2.5), main = "", xlab = "", ylab = "", axes = FALSE, type = "n")	
	axis(1, pos = 0)
	for (i in 1:nrow(gffChrSelR)) {
		if (gffChrSelR[i, "feature"] == "gene") {
			rect(gffChrSelR[i, "start"], -1, gffChrSelR[i, "end"], -0.5)
			if (is.na(gffChrSelR[i, "gene"]))
				text(round((gffChrSelR[i, "start"]+gffChrSelR[i, "end"])/2), -0.75, gffChrSelR[i, "Name"])
			else
				text(round((gffChrSelR[i, "start"]+gffChrSelR[i, "end"])/2), -0.75, gffChrSelR[i, "gene"])
		}
	}
	
dev.off()

## SNR value

## SCM

rangeSelR <- max(which(xR < 217860)):min(which(xR > 220697))
regPos1 <- signalR[rangeSelR]
rangeSelR <- max(which(xR < 221078)):min(which(xR > 222487))
regPos2 <- signalR[rangeSelR]
rangeSelR <- max(which(xR < 216800)):min(which(xR > 217700))
regNeg1 <- signalR[rangeSelR]
rangeSelR <- max(which(xR < 222800)):min(which(xR > 227000))
regNeg2 <- signalR[rangeSelR]
mu <- ((mean(regPos1)+mean(regPos2))/2)-((mean(regNeg1)+mean(regNeg2))/2)
sigma <- ((sort(regPos1)[round(length(regPos1)*0.975)]-sort(regPos1)[round(length(regPos1)*0.025)]+
sort(regPos2)[round(length(regPos2)*0.975)]-sort(regPos2)[round(length(regPos2)*0.025)]+
sort(regNeg1)[round(length(regNeg1)*0.975)]-sort(regNeg1)[round(length(regNeg1)*0.025)]+
sort(regNeg2)[round(length(regNeg2)*0.975)]-sort(regNeg2)[round(length(regNeg2)*0.025)])/4)/(qnorm(0.975)-qnorm(0.025))
snr <- mu/sigma

## Donoho

rangeSelR <- max(which(xR < 217860)):min(which(xR > 220697))
regPos1 <- transCoverZCL_RDonoho$signalDenoise[rangeSelR]
rangeSelR <- max(which(xR < 221078)):min(which(xR > 222487))
regPos2 <- transCoverZCL_RDonoho$signalDenoise[rangeSelR]
rangeSelR <- max(which(xR < 216800)):min(which(xR > 217700))
regNeg1 <- transCoverZCL_RDonoho$signalDenoise[rangeSelR]
rangeSelR <- max(which(xR < 222800)):min(which(xR > 227000))
regNeg2 <- transCoverZCL_RDonoho$signalDenoise[rangeSelR]
mu1 <- ((mean(regPos1)+mean(regPos2))/2)-((mean(regNeg1)+mean(regNeg2))/2)
sigma1 <- ((sort(regPos1)[round(length(regPos1)*0.975)]-sort(regPos1)[round(length(regPos1)*0.025)]+
sort(regPos2)[round(length(regPos2)*0.975)]-sort(regPos2)[round(length(regPos2)*0.025)]+
sort(regNeg1)[round(length(regNeg1)*0.975)]-sort(regNeg1)[round(length(regNeg1)*0.025)]+
sort(regNeg2)[round(length(regNeg2)*0.975)]-sort(regNeg2)[round(length(regNeg2)*0.025)])/4)/(qnorm(0.975)-qnorm(0.025))
snr1 <- mu1/sigma1

## SURE

rangeSelR <- max(which(xR < 217860)):min(which(xR > 220697))
regPos1 <- transCoverZCL_RSure$signalDenoise[rangeSelR]
rangeSelR <- max(which(xR < 221078)):min(which(xR > 222487))
regPos2 <- transCoverZCL_RSure$signalDenoise[rangeSelR]
rangeSelR <- max(which(xR < 216800)):min(which(xR > 217700))
regNeg1 <- transCoverZCL_RSure$signalDenoise[rangeSelR]
rangeSelR <- max(which(xR < 222800)):min(which(xR > 227000))
regNeg2 <- transCoverZCL_RSure$signalDenoise[rangeSelR]
mu2 <- ((mean(regPos1)+mean(regPos2))/2)-((mean(regNeg1)+mean(regNeg2))/2)
sigma2 <- ((sort(regPos1)[round(length(regPos1)*0.975)]-sort(regPos1)[round(length(regPos1)*0.025)]+
sort(regPos2)[round(length(regPos2)*0.975)]-sort(regPos2)[round(length(regPos2)*0.025)]+
sort(regNeg1)[round(length(regNeg1)*0.975)]-sort(regNeg1)[round(length(regNeg1)*0.025)]+
sort(regNeg2)[round(length(regNeg2)*0.975)]-sort(regNeg2)[round(length(regNeg2)*0.025)])/4)/(qnorm(0.975)-qnorm(0.025))
snr2 <- mu2/sigma2
