# Supplementary material for: Wavelet-based detection of transcriptional activity on a novel Staphylococcus aureus tiling microarray
Source: BMC Bioinformatics. 2012 Sep 5;13:222. doi: 10.1186/1471-2105-13-222 (PMC3563573; doi:10.1186/1471-2105-13-222)
Supplement: Additional file 3 — R code: Segmentation analysis of S. aureus). R script for the segmentation of the S. aureus dataset and the generation of the figures included in the manuscript. [file 1471-2105-13-222-S3.r]

########################################################
##
## Read libraries and tiling code
##
########################################################

library(affxparser)
library(affy)

source("TilingFunctions.R") 

## helper functions for drawing the boxplots

"drawBP_Orf" <- function(ORF = ORF, title, yl1 = 0, yl2 = 16, gffStaph, chrDataOrdF, posF, chrDataOrdR, posR) {
	if (paste(gffStaph[grep(ORF, gffStaph[,"attributes"])[1], "strand"]) == "+") {
		
		pos <- posF
		sigTmp <- chrDataOrdF[which.min(abs(pos-gffStaph[grep(ORF, gffStaph[,"attributes"])[1], "start"])):which.min(abs(pos-gffStaph[grep(ORF, gffStaph[,"attributes"])[1], "end"])),]
		operonExp <- cbind("NCTC8325" = apply(sigTmp[, grep("C15981_", colnames(sigTmp))], 2, median), "DsigB" = apply(sigTmp[, grep("DsigB_", colnames(sigTmp))], 2, median))
		boxplot(operonExp, main = paste(title, round(t.test(operonExp[,1], operonExp[,2])$p.value, 4), sep = " - p = "), ylim = c(yl1, yl2))
	
	} else {
	
		pos <- posR
		sigTmp <- chrDataOrdR[which.min(abs(pos-gffStaph[grep(ORF, gffStaph[,"attributes"])[1], "start"])):which.min(abs(pos-gffStaph[grep(ORF, gffStaph[,"attributes"])[1], "end"])),]
		operonExp <- cbind("NCTC8325" = apply(sigTmp[, grep("C15981_", colnames(sigTmp))], 2, median), "DsigB" = apply(sigTmp[, grep("DsigB_", colnames(sigTmp))], 2, median))
		boxplot(operonExp, main = paste(title, round(t.test(operonExp[,1], operonExp[,2])$p.value, 4), sep = " - p = "), ylim = c(yl1, yl2))
	}
}

## setwd(path)

## Read array information from bpmaps extracted from Array Express (A-AFFY-165)

bpmapStaphF <- "NA-Staph_tilingF.bpmap"
bpmapStaphR <- "NA-Staph_tilingR.bpmap"
bpmapStaphF_Map <- readBpmap(bpmapStaphF)
bpmapStaphR_Map <- readBpmap(bpmapStaphR)

## Read array CEL files obtained from Array Express (E-MEXP-2778)

cel_filesStaph <- list.celfiles()

## file names are: "15981-1_Til_060809.CEL", "15981-2_Til_060809.CEL", "15981-3_Til_060809.CEL", "DNA-15981-3_Til_210709.CEL", "DNA-15981-4_Til_210709.CEL", "DNA-15981-5_Til_210709.CEL", "DsigB-1_Til_060809.CEL", "DsigB-2_Til_290709.CEL", "DsigB-3_Til_290709.CEL"

## Construct probe expression matrix

cel_headerStaph <- readCelHeader(cel_filesStaph[1])

cel_indicesStaphF <- lapply(bpmapStaphF_Map, function(x) xy2indices(x[["pmx"]], x[["pmy"]], nr = cel_headerStaph[["cols"]]))
cel_indicesStaphR <- lapply(bpmapStaphR_Map, function(x) xy2indices(x[["pmx"]], x[["pmy"]], nr = cel_headerStaph[["cols"]]))

dataStaph <- readCelIntensities(cel_filesStaph)

mapStaphF <- data.frame()
for (i in 1:length(bpmapStaphF_Map)) {
	tmp <- bpmapStaphF_Map[[i]]
	indices <- cel_indicesStaphF[[i]]
	tmp <- data.frame(desc = names(bpmapStaphF_Map)[i], ind = indices, chr = factor(tmp[["seqInfo"]][["name"]]), seq = tmp[["probeseq"]], pos = tmp[["startpos"]], strand = tmp[["strand"]], stringsAsFactors = FALSE) 
	colnames(tmp) <- c("Description", "Index", "Chromosome and arm", "Probe sequence", "Probe start", "Strand")
	if (i == 1)
		mapStaphF <- tmp
	else
		mapStaphF <- rbind(mapStaphF, tmp)
}
mapStaphR <- data.frame()
for (i in 1:length(cel_indicesStaphR)) {
	tmp <- bpmapStaphR_Map[[i]]
	indices <- cel_indicesStaphR[[i]]
	tmp <- data.frame(desc = names(bpmapStaphR_Map)[i], ind = indices, chr = factor(tmp[["seqInfo"]][["name"]]), seq = tmp[["probeseq"]], pos = tmp[["startpos"]], strand = tmp[["strand"]], stringsAsFactors = FALSE) 
	colnames(tmp) <- c("Description", "Index", "Chromosome and arm", "Probe sequence", "Probe start", "Strand")
	if (i == 1)
		mapStaphR <- tmp
	else
		mapStaphR <- rbind(mapStaphR, tmp)
}

mapStaph <- rbind(mapStaphF, mapStaphR)
dataRaw <- dataStaph[mapStaph[,"Index"],] 

ordStaphIndex <- order(mapStaph[,2])
chromosomes <- unique(mapStaph[,1])

dataAnnotStaph <- data.frame(mapStaph, log2(dataRaw))

colnames(dataAnnotStaph)[7:15] <- c("C15981_1", "C15981_2", "C15981_3", "DNA_1", "DNA_2", "DNA_3", "DsigB_1", "DsigB_2", "DsigB_3")

########################################################
##
## Normalized tiling signals 
## using DNA samples as reference
##
########################################################

indDNA <- grep("DNA", colnames(dataAnnotStaph))
ind15981 <- grep("15981", colnames(dataAnnotStaph))
indDsigB <- grep("DsigB", colnames(dataAnnotStaph))

refDNA <- apply(log2(dataAnnotStaph[,indDNA]), 1, mean);
rna15981 <- apply(log2(dataAnnotStaph[,ind15981]), 1, mean);
rnaDsigB <- apply(log2(dataAnnotStaph[,indDsigB]), 1, mean);
    
rna15981_Norm <- (2^(rna15981))/(2^(refDNA));
rnaDsigB_Norm <- (2^(rnaDsigB))/(2^(refDNA));

rna15981_Norm = log2(rna15981_Norm);
rnaDsigB_Norm = log2(rnaDsigB_Norm);

dataAnnotStaphNorm <- data.frame(dataAnnotStaph, rna15981_Norm, rnaDsigB_Norm)
colnames(dataAnnotStaphNorm)[16:17] <- c("RNA15981", "RNADsigB") 
chr <- "SaNCTC8325:CP000253.1;Sa_NCTC8325"
chrData <- dataAnnotStaphNorm[dataAnnotStaphNorm[,"Description"] == chr,]
chrDataOrd <- chrData[order(chrData[,"Probe.start"]),]
chrDataOrdF <- chrDataOrd[which(chrDataOrd[,"Strand"] == 0),]
chrDataOrdR <- chrDataOrd[which(chrDataOrd[,"Strand"] == 1),]

## read gff file (annotation of s. aureus)

gffStaph <- read.table(file = "StaphGFF.gff", header = T)
colnames(gffStaph)[3:9] <- c("feature", "start", "end", "NS", "strand", "Name", "attributes")

## correct sampling of probes

indSelF <- chrDataOrdF[, "Probe.start"] 
sta = chrDataOrdF[, "Probe.start"]
end = chrDataOrdF[, "Probe.start"]+25
mid = (sta+end)/2
ord = order(mid)
indSelF <- indSelF[ord]
chrDataOrdF <- chrDataOrdF[ord,]
sta <- sta[ord]
end <- end[ord]
mid <- mid[ord]
ss = sampleStep(mid, step=25)
posF <- mid[ss]
chrDataOrdF <- chrDataOrdF[ss,]
indSelF <- indSelF[ss]

indSelR <- chrDataOrdR[, "Probe.start"] 
sta = chrDataOrdR[, "Probe.start"]
end = chrDataOrdR[, "Probe.start"]+25
mid = (sta+end)/2
ord = order(mid)
indSelR <- indSelR[ord]
chrDataOrdR <- chrDataOrdR[ord,]
sta <- sta[ord]
end <- end[ord]
mid <- mid[ord]
ss = sampleStep(mid, step=25)
posR <- mid[ss]
chrDataOrdR <- chrDataOrdR[ss,]
indSelR <- indSelR[ss]

## study ORFs

transAnnot_F_ORF <- posF * 0
gffSel <- gffStaph[which(gffStaph$feature == "ORF" & gffStaph$strand == "+" & gffStaph$Sa_NCTC8325 == "Sa_NCTC8325"), c("start", "end")]
for (i in 1:nrow(gffSel)) {
	transAnnot_F_ORF[which((posF >= gffSel[i, "start"]) & (posF <= gffSel[i, "end"]))] <- 1
}

transAnnot_R_ORF <- posR * 0
gffSel <- gffStaph[which(gffStaph$feature == "ORF" & gffStaph$strand == "-" & gffStaph$Sa_NCTC8325 == "Sa_NCTC8325"), c("start", "end")]
for (i in 1:nrow(gffSel)) {
	transAnnot_R_ORF[which((posR >= gffSel[i, "end"]) & (posR <= gffSel[i, "start"]))] <- 1
}

##########################################################
##
## Segmentation using PMSW 
##
##########################################################

kampaRNA15981_F <- segmentKampa(chrDataOrdF[, "RNA15981"], posF, 3, -1, 150, 90, TRUE)
kampaRNA15981_R <- segmentKampa(chrDataOrdR[, "RNA15981"], posR, 3, -1, 150, 90, TRUE)
kampaRNADsigB_F <- segmentKampa(chrDataOrdF[, "RNADsigB"], posF, 3, -1, 150, 90, TRUE)
kampaRNADsigB_R <- segmentKampa(chrDataOrdR[, "RNADsigB"], posR, 3, -1, 150, 90, TRUE)

coverKampaRNA15981_F <- posF * 0
for (i in 1:min(length(kampaRNA15981_F$locKampaSelLenS), length(kampaRNA15981_F$locKampaSelLenE))) {
	cat(kampaRNA15981_F$locKampaSelLenE[i]-kampaRNA15981_F$locKampaSelLenS[i], "\n")
	coverKampaRNA15981_F[which(posF %in% c(kampaRNA15981_F$locKampaSelLenS[i]:kampaRNA15981_F$locKampaSelLenE[i]))] <- 1
}

coverKampaRNA15981_R <- posR * 0
for (i in 1:min(length(kampaRNA15981_R$locKampaSelLenS), length(kampaRNA15981_R$locKampaSelLenE))) {
	cat(kampaRNA15981_R$locKampaSelLenE[i]-kampaRNA15981_R$locKampaSelLenS[i], "\n")
	coverKampaRNA15981_R[which(posR %in% c(kampaRNA15981_R$locKampaSelLenS[i]:kampaRNA15981_R$locKampaSelLenE[i]))] <- 1
}

coverKampaRNADsigB_F <- posF * 0
for (i in 1:min(length(kampaRNADsigB_F$locKampaSelLenS), length(kampaRNADsigB_F$locKampaSelLenE))) {
	cat(kampaRNADsigB_F$locKampaSelLenE[i]-kampaRNADsigB_F$locKampaSelLenS[i], "\n")
	coverKampaRNADsigB_F[which(posF %in% c(kampaRNADsigB_F$locKampaSelLenS[i]:kampaRNADsigB_F$locKampaSelLenE[i]))] <- 1
}

coverKampaRNADsigB_R <- posR * 0
for (i in 1:min(length(kampaRNADsigB_R$locKampaSelLenS), length(kampaRNADsigB_R$locKampaSelLenE))) {
	cat(kampaRNADsigB_R$locKampaSelLenE[i]-kampaRNADsigB_R$locKampaSelLenS[i], "\n")
	coverKampaRNADsigB_R[which(posR %in% c(kampaRNADsigB_R$locKampaSelLenS[i]:kampaRNADsigB_R$locKampaSelLenE[i]))] <- 1
}

## Draw PMSW segmentation of S Aureus

plotStrandComp(chrDataOrdF[, "RNA15981"], posF, 1000, 80000, transAnnot_F_ORF, coverKampaRNA15981_F, coverKampaRNA15981_F, coverKampaRNA15981_F, gffStaph, "Sa_NCTC8325", "Sa_NCTC8325", "ORF")

plotStrandComp(chrDataOrdR[, "RNA15981"], posR, 1000, 80000, transAnnot_R_ORF, coverKampaRNA15981_R, coverKampaRNA15981_R, coverKampaRNA15981_R, gffStaph, "Sa_NCTC8325", "Sa_NCTC8325", "ORF")

plotStrandComp(chrDataOrdF[, "RNADsigB"], posF, 1000, 80000, transAnnot_F_ORF, coverKampaRNADsigB_F, coverKampaRNADsigB_F, coverKampaRNADsigB_F, gffStaph, "Sa_NCTC8325", "Sa_NCTC8325", "ORF")

plotStrandComp(chrDataOrdR[, "RNADsigB"], posR, 1000, 80000, transAnnot_R_ORF, coverKampaRNADsigB_R, coverKampaRNADsigB_R, coverKampaRNADsigB_R, gffStaph, "Sa_NCTC8325", "Sa_NCTC8325", "ORF")

## Evaluation of PMSW segmentation of S Aureus

sensitivityKampaRNA15981_F <- sum(coverKampaRNA15981_F*transAnnot_F_ORF)/sum(transAnnot_F_ORF)
PPVKampaRNA15981_F <- sum(coverKampaRNA15981_F*transAnnot_F_ORF)/sum(coverKampaRNA15981_F)

sensitivityKampaRNA15981_R <- sum(coverKampaRNA15981_R*transAnnot_R_ORF)/sum(transAnnot_R_ORF)
PPVKampaRNA15981_R <- sum(coverKampaRNA15981_R*transAnnot_R_ORF)/sum(coverKampaRNA15981_R)

sensitivityKampaRNADsigB_F <- sum(coverKampaRNADsigB_F*transAnnot_F_ORF)/sum(transAnnot_F_ORF)
PPVKampaRNADsigB_F <- sum(coverKampaRNADsigB_F*transAnnot_F_ORF)/sum(coverKampaRNADsigB_F)

sensitivityKampaRNADsigB_R <- sum(coverKampaRNADsigB_R*transAnnot_R_ORF)/sum(transAnnot_R_ORF)
PPVKampaRNADsigB_R <- sum(coverKampaRNADsigB_R*transAnnot_R_ORF)/sum(coverKampaRNADsigB_R)

##########################################################
##
## Segmentation using SCM
##
##########################################################

maxk  = 1500
nrBasesPerSeg = 1400
maxcp = round( (max(posF)-min(posF)) / nrBasesPerSeg)

huberRNA15981_F <- findSegments(chrDataOrdF[, "RNA15981"], maxcp = maxcp, maxk = maxk)		

segmentsHuberF <- posF[huberRNA15981_F$th[nrow(huberRNA15981_F$th),]]
breaksFilter <- unique(huberRNA15981_F$th[nrow(huberRNA15981_F$th),])	
breaksFilter <- breaksFilter[!is.na(breaksFilter)]
levTARs <- list()
for (i in 1:(length(breaksFilter)+1)) {

	if (i == 1) {
		levTARs[1] <- mean(chrDataOrdF[, "RNA15981"][1:breaksFilter[1]])
	} else if (i == (length(breaksFilter)+1)) {
		levTARs[length(breaksFilter)+1] <- mean(chrDataOrdF[, "RNA15981"][breaksFilter[i-1]:length(breaksFilter)])
	} else {
		levTARs[i] <- mean(chrDataOrdF[, "RNA15981"][breaksFilter[i-1]:breaksFilter[i]])
	}

}
levTARs <- unlist(levTARs)
levTARs <- levTARs[!is.na(levTARs)]
coverHuber <- posF * 0
for (i in 1:(length(levTARs))) {

	if (i == 1) {
		coverHuber[which(posF %in% c(1:posF[breaksFilter[i]]))] <- levTARs[[1]]
	} else if (i == (length(levTARs))) {
		coverHuber[which(posF %in% c(posF[min(breaksFilter[i-1], length(posF))]:posF[length(posF)]))] <- levTARs[[i]]
	} else {
		coverHuber[which(posF %in% c(posF[breaksFilter[i-1]]:posF[min(breaksFilter[i], length(posF))]))] <- levTARs[[i]]
	}
	
}	
coverHuberRNA15981_F <- (coverHuber>(-1))*1

huberRNA15981_R <- findSegments(chrDataOrdR[, "RNA15981"], maxcp = maxcp, maxk = maxk)		

segmentsHuberR <- posR[huberRNA15981_R$th[nrow(huberRNA15981_R$th),]]
breaksFilter <- unique(huberRNA15981_R$th[nrow(huberRNA15981_R$th),])	
breaksFilter <- breaksFilter[!is.na(breaksFilter)]
levTARs <- list()
for (i in 1:(length(breaksFilter)+1)) {

	if (i == 1) {
		levTARs[1] <- mean(chrDataOrdR[, "RNA15981"][1:breaksFilter[1]])
	} else if (i == (length(breaksFilter)+1)) {
		levTARs[length(breaksFilter)+1] <- mean(chrDataOrdR[, "RNA15981"][breaksFilter[i-1]:length(breaksFilter)])
	} else {
		levTARs[i] <- mean(chrDataOrdR[, "RNA15981"][breaksFilter[i-1]:breaksFilter[i]])
	}

}
levTARs <- unlist(levTARs)
levTARs <- levTARs[!is.na(levTARs)]
coverHuber <- posR * 0
for (i in 1:(length(levTARs))) {

	if (i == 1) {
		coverHuber[which(posR %in% c(1:posR[breaksFilter[i]]))] <- levTARs[[1]]
	} else if (i == (length(levTARs))) {
		coverHuber[which(posR %in% c(posR[min(breaksFilter[i-1], length(posR))]:posR[length(posR)]))] <- levTARs[[i]]
	} else {
		coverHuber[which(posR %in% c(posR[breaksFilter[i-1]]:posR[min(breaksFilter[i], length(posR))]))] <- levTARs[[i]]
	}
	
}	
coverHuberRNA15981_R <- (coverHuber>(-1))*1

##

huberRNADsigB_F <- findSegments(chrDataOrdF[, "RNADsigB"], maxcp = maxcp, maxk = maxk)		

segmentsHuberF <- posF[huberRNADsigB_F$th[nrow(huberRNADsigB_F$th),]]
breaksFilter <- unique(huberRNADsigB_F$th[nrow(huberRNADsigB_F$th),])	
breaksFilter <- breaksFilter[!is.na(breaksFilter)]
levTARs <- list()
for (i in 1:(length(breaksFilter)+1)) {

	if (i == 1) {
		levTARs[1] <- mean(chrDataOrdF[, "RNADsigB"][1:breaksFilter[1]])
	} else if (i == (length(breaksFilter)+1)) {
		levTARs[length(breaksFilter)+1] <- mean(chrDataOrdF[, "RNADsigB"][breaksFilter[i-1]:length(breaksFilter)])
	} else {
		levTARs[i] <- mean(chrDataOrdF[, "RNADsigB"][breaksFilter[i-1]:breaksFilter[i]])
	}

}
levTARs <- unlist(levTARs)
levTARs <- levTARs[!is.na(levTARs)]
coverHuber <- posF * 0
for (i in 1:(length(levTARs))) {

	if (i == 1) {
		coverHuber[which(posF %in% c(1:posF[breaksFilter[i]]))] <- levTARs[[1]]
	} else if (i == (length(levTARs))) {
		coverHuber[which(posF %in% c(posF[min(breaksFilter[i-1], length(posF))]:posF[length(posF)]))] <- levTARs[[i]]
	} else {
		coverHuber[which(posF %in% c(posF[breaksFilter[i-1]]:posF[min(breaksFilter[i], length(posF))]))] <- levTARs[[i]]
	}
	
}	
coverHuberRNADsigB_F <- (coverHuber>(-1))*1

##

huberRNADsigB_R <- findSegments(chrDataOrdR[, "RNADsigB"], maxcp = maxcp, maxk = maxk)		

segmentsHuberR <- posF[huberRNADsigB_R$th[nrow(huberRNADsigB_R$th),]]
breaksFilter <- unique(huberRNADsigB_R$th[nrow(huberRNADsigB_R$th),])	
breaksFilter <- breaksFilter[!is.na(breaksFilter)]
levTARs <- list()
for (i in 1:(length(breaksFilter)+1)) {

	if (i == 1) {
		levTARs[1] <- mean(chrDataOrdR[, "RNADsigB"][1:breaksFilter[1]])
	} else if (i == (length(breaksFilter)+1)) {
		levTARs[length(breaksFilter)+1] <- mean(chrDataOrdR[, "RNADsigB"][breaksFilter[i-1]:length(breaksFilter)])
	} else {
		levTARs[i] <- mean(chrDataOrdR[, "RNADsigB"][breaksFilter[i-1]:breaksFilter[i]])
	}

}
levTARs <- unlist(levTARs)
levTARs <- levTARs[!is.na(levTARs)]
coverHuber <- posR * 0
for (i in 1:(length(levTARs))) {

	if (i == 1) {
		coverHuber[which(posR %in% c(1:posR[breaksFilter[i]]))] <- levTARs[[1]]
	} else if (i == (length(levTARs))) {
		coverHuber[which(posR %in% c(posR[min(breaksFilter[i-1], length(posF))]:posR[length(posR)]))] <- levTARs[[i]]
	} else {
		coverHuber[which(posR %in% c(posR[breaksFilter[i-1]]:posR[min(breaksFilter[i], length(posR))]))] <- levTARs[[i]]
	}
	
}	
coverHuberRNADsigB_R <- (coverHuber>(-1))*1

## Evaluation of SCM segmentation of S Aureus

sensitivityHuberRNA15981_F <- sum(coverHuberRNA15981_F*transAnnot_F_ORF)/sum(transAnnot_F_ORF)
PPVHuberRNA15981_F <- sum(coverHuberRNA15981_F*transAnnot_F_ORF)/sum(coverHuberRNA15981_F)

sensitivityHuberRNA15981_R <- sum(coverHuberRNA15981_R*transAnnot_R_ORF)/sum(transAnnot_R_ORF)
PPVHuberRNA15981_R <- sum(coverHuberRNA15981_R*transAnnot_R_ORF)/sum(coverHuberRNA15981_R)

sensitivityHuberRNADsigB_F <- sum(coverHuberRNADsigB_F*transAnnot_F_ORF)/sum(transAnnot_F_ORF)
PPVHuberRNADsigB_F <- sum(coverHuberRNADsigB_F*transAnnot_F_ORF)/sum(coverHuberRNADsigB_F)

sensitivityHuberRNADsigB_R <- sum(coverHuberRNADsigB_R*transAnnot_R_ORF)/sum(transAnnot_R_ORF)
PPVHuberRNADsigB_R <- sum(coverHuberRNADsigB_R*transAnnot_R_ORF)/sum(coverHuberRNADsigB_R)

##########################################################
##
## Segmentation using ZCL (without denoising)
##
##########################################################

coverZCLRNA15981_F <- segmentTilingZCL(chrDataOrdF[, "RNA15981"], posF, "none", n.scale = 100, levth = 0, lenLimit = 100000, sigth = -1, sizeLimit = 10)

coverZCLRNA15981_R <- segmentTilingZCL(chrDataOrdR[, "RNA15981"], posR, "none", n.scale = 100, levth = 0, lenLimit = 100000, sigth = -1, sizeLimit = 10)

coverZCLRNADsigB_F <- segmentTilingZCL(chrDataOrdF[, "RNADsigB"], posF, "none", n.scale = 100, levth = 0, lenLimit = 100000, sigth = -1, sizeLimit = 10)

coverZCLRNADsigB_R <- segmentTilingZCL(chrDataOrdR[, "RNADsigB"], posR, "none", n.scale = 100, levth = 0, lenLimit = 100000, sigth = -1, sizeLimit = 10)

## Evaluation of ZCL (without denoising) segmentation of S Aureus

sensitivityZCLRNA15981_F <- sum(coverZCLRNA15981_F$transCoverZCLFilter*transAnnot_F_ORF)/sum(transAnnot_F_ORF)
PPVZCLRNA15981_F <- sum(coverZCLRNA15981_F$transCoverZCLFilter*transAnnot_F_ORF)/sum(coverZCLRNA15981_F$transCoverZCLFilter)

sensitivityZCLRNA15981_R <- sum(coverZCLRNA15981_R$transCoverZCLFilter*transAnnot_R_ORF)/sum(transAnnot_R_ORF)
PPVZCLRNA15981_R <- sum(coverZCLRNA15981_R$transCoverZCLFilter*transAnnot_R_ORF)/sum(coverZCLRNA15981_R$transCoverZCLFilter)

sensitivityZCLRNADsigB_F <- sum(coverZCLRNADsigB_F$transCoverZCLFilter*transAnnot_F_ORF)/sum(transAnnot_F_ORF)
PPVZCLRNADsigB_F <- sum(coverZCLRNADsigB_F$transCoverZCLFilter*transAnnot_F_ORF)/sum(coverZCLRNADsigB_F$transCoverZCLFilter)

sensitivityZCLRNADsigB_R <- sum(coverZCLRNADsigB_R$transCoverZCLFilter*transAnnot_R_ORF)/sum(transAnnot_R_ORF)
PPVZCLRNADsigB_R <- sum(coverZCLRNADsigB_R$transCoverZCLFilter*transAnnot_R_ORF)/sum(coverZCLRNADsigB_R$transCoverZCLFilter)

##########################################################
##
## Segmentation using ZCL with SURE
##
##########################################################

coverZCLSureRNA15981_F <- segmentTilingZCL(chrDataOrdF[, "RNA15981"], posF, "sure", n.scale = 100, levth = 0, lenLimit = 100000, sigth = -1, sizeLimit = 10)

coverZCLSureRNA15981_R <- segmentTilingZCL(chrDataOrdR[, "RNA15981"], posR, "sure", n.scale = 100, levth = 0, lenLimit = 100000, sigth = -1, sizeLimit = 10)

coverZCLSureRNADsigB_F <- segmentTilingZCL(chrDataOrdF[, "RNADsigB"], posF, "sure", n.scale = 100, levth = 0, lenLimit = 100000, sigth = -1, sizeLimit = 10)

coverZCLSureRNADsigB_R <- segmentTilingZCL(chrDataOrdR[, "RNADsigB"], posR, "sure", n.scale = 100, levth = 0, lenLimit = 100000, sigth = -1, sizeLimit = 10)

## Evaluation of ZCL (with SURE) segmentation of S Aureus

sensitivityZCLSureRNA15981_F <- sum(coverZCLSureRNA15981_F$transCoverZCLFilter*transAnnot_F_ORF)/sum(transAnnot_F_ORF)
PPVZCLSureRNA15981_F <- sum(coverZCLSureRNA15981_F$transCoverZCLFilter*transAnnot_F_ORF)/sum(coverZCLSureRNA15981_F$transCoverZCLFilter)

sensitivityZCLSureRNA15981_R <- sum(coverZCLSureRNA15981_R$transCoverZCLFilter*transAnnot_R_ORF)/sum(transAnnot_R_ORF)
PPVZCLSureRNA15981_R <- sum(coverZCLSureRNA15981_R$transCoverZCLFilter*transAnnot_R_ORF)/sum(coverZCLSureRNA15981_R$transCoverZCLFilter)

sensitivityZCLSureRNADsigB_F <- sum(coverZCLSureRNADsigB_F$transCoverZCLFilter*transAnnot_F_ORF)/sum(transAnnot_F_ORF)
PPVZCLSureRNADsigB_F <- sum(coverZCLSureRNADsigB_F$transCoverZCLFilter*transAnnot_F_ORF)/sum(coverZCLSureRNADsigB_F$transCoverZCLFilter)

sensitivityZCLSureRNADsigB_R <- sum(coverZCLSureRNADsigB_R$transCoverZCLFilter*transAnnot_R_ORF)/sum(transAnnot_R_ORF)
PPVZCLSureRNADsigB_R <- sum(coverZCLSureRNADsigB_R$transCoverZCLFilter*transAnnot_R_ORF)/sum(coverZCLSureRNADsigB_R$transCoverZCLFilter)

##########################################################
##
## Draw segmentations of Staph
##
##########################################################

pdf(file = "Figure4_15981.pdf", width = 20, height = 10)
plotSegmentation(posF, chrDataOrdF[, "RNA15981"], coverZCLRNA15981_F$transCoverZCLFilter, posR, chrDataOrdR[, "RNA15981"], coverZCLRNA15981_R$transCoverZCLFilter, 2100000, 2300000, "Sa_NCTC8325", gffStaph, "Sa_NCTC8325", "ORF")
dev.off()

pdf(file = "SuppFig1.pdf", width = 20, height = 10)
plotSegmentation(posF, chrDataOrdF[, "RNA15981"], coverKampaRNA15981_F, posR, chrDataOrdR[, "RNA15981"], coverKampaRNA15981_R, 2100000, 2300000, "Sa_NCTC8325", gffStaph, "Sa_NCTC8325", "ORF")
dev.off()

pdf(file = "SuppFig3.pdf", width = 20, height = 10)
plotSegmentation(posF, chrDataOrdF[, "RNA15981"], coverHuberRNA15981_F, posR, chrDataOrdR[, "RNA15981"], coverHuberRNA15981_R, 2100000, 2300000, "Sa_NCTC8325", gffStaph, "Sa_NCTC8325", "ORF")
dev.off()

pdf(file = "Figure4_SigB.pdf", width = 20, height = 10)
plotSegmentation(posF, chrDataOrdF[, "RNADsigB"], coverZCLRNADsigB_F$transCoverZCLFilter, posR, chrDataOrdR[, "RNADsigB"], coverZCLRNADsigB_R$transCoverZCLFilter, 2100000, 2300000, "Sa_NCTC8325", gffStaph, "Sa_NCTC8325", "ORF")
dev.off()

pdf(file = "SuppFig2.pdf", width = 20, height = 10)
plotSegmentation(posF, chrDataOrdF[, "RNADsigB"], coverKampaRNADsigB_F, posR, chrDataOrdR[, "RNADsigB"], coverKampaRNADsigB_R, 2100000, 2300000, "Sa_NCTC8325", gffStaph, "Sa_NCTC8325", "ORF")
dev.off()

pdf(file = "SuppFig4.pdf", width = 20, height = 10)
plotSegmentation(posF, chrDataOrdF[, "RNADsigB"], coverHuberRNADsigB_F, posR, chrDataOrdR[, "RNADsigB"], coverHuberRNADsigB_R, 2100000, 2300000, "Sa_NCTC8325", gffStaph, "Sa_NCTC8325", "ORF")
dev.off()

##########################################################
##
## Quantification of operon examples
##
##########################################################

## sigB

pdf(file = "Figure6.pdf", width = 15, height = 20)
	par(mfrow = c(3,2))
	drawBP_Orf("sigB", "sigB (Alternative transcription factor sigmaB)", 3, 14, gffStaph, chrDataOrdF, posF, chrDataOrdR, posR)
	drawBP_Orf("Staphylococcal nuclease", "nuc (Staphylococcal nuclease)", 3, 14, gffStaph, chrDataOrdF, posF, chrDataOrdR, posR)
	
	drawBP_Orf("alkaline shock", "asp23 (Alkaline shock protein 23)", 3, 14, gffStaph, chrDataOrdF, posF, chrDataOrdR, posR)
	drawBP_Orf("aureolysin", "aur (Zinc metalloprotease aureolysin)", 3, 14, gffStaph, chrDataOrdF, posF, chrDataOrdR, posR)
	
	drawBP_Orf("specific permease", "lysP (Lysine-specific permease)", 3, 14, gffStaph, chrDataOrdF, posF, chrDataOrdR, posR)
	drawBP_Orf("alpha-hemolysin", "hla (alpha-Hemolysin)", 3, 14, gffStaph, chrDataOrdF, posF, chrDataOrdR, posR)
dev.off()
